# Supplementary material for: A jumping crystal predicted with molecular dynamics and analysed with TLS refinement against powder diffraction data
Source: IUCrJ. 2019 Jan 1;6(Pt 1):136–44. doi: 10.1107/S205225251801686X (PMC6327187; doi:10.1107/S205225251801686X)
Supplement: Supplementary file 1 [file m-06-00136-sup1.cif]

data_global
#==============================================================================

# PROCESSING SUMMARY (IUCr Office Use Only)

_journal_date_recd_electronic      2018-09-13
_journal_date_to_coeditor         ?
_journal_date_from_coeditor       ?
_journal_date_accepted     2018-11-27
_journal_date_printers_first      ?
_journal_date_printers_final      ?
_journal_date_proofs_out          ?
_journal_date_proofs_in           ?
_journal_coeditor_name            ?
_journal_coeditor_code      FC5028SUP1
_journal_coeditor_notes
; ?
;
_journal_paper_category      FA
_journal_techeditor_code      M181686
_iucr_compatibility_tag          ACTA95
_journal_techeditor_notes  
;
;
_journal_coden_ASTM               ?
_journal_name_full                ?
_journal_year                     ?
_journal_volume                   ?
_journal_issue                    ?
_journal_page_first               ?
_journal_page_last                ?
_journal_suppl_publ_number        ?
_journal_suppl_publ_pages         ?

#==============================================================================


#==============================================================================

# 1. SUBMISSION DETAILS

_audit_creation_method          'manual editing'
_publ_contact_author_name       'Jacco van de Streek'
_publ_contact_author_email      'jaccovandestreek@yahoo.co.uk'
_publ_contact_author_fax        ?
_publ_contact_author_phone      '+49-(0)761-47998451'

#==============================================================================

# 2. TITLE AND AUTHOR LIST

_publ_section_title
;
A Jumping Crystal Predicted with Molecular Dynamics and
Analysed with TLS Refinement against Powder Diffraction Data
;
loop_
    _publ_author_name
    _publ_author_footnote
    _publ_author_address
    'van de Streek, Jacco' .
;
Department of Pharmacy
University of Copenhagen
Universitetsparken 2
2100 Copenhagen
Denmark
;
    'Alig, Edith' .
;
Institute for Inorganic and Analytical Chemistry
Goethe-University Frankfurt
Max-von-Laue-Str. 7
Frankfurt D-60438
Germany
;
    'Parsons, Simon' .
;
School of Chemistry / Centre for Science at Extreme Conditions
University of Edinburgh
Edinburgh
UK
;
    'Vella-Zarb, Liana' .
;
Chemistry Department
University of Malta
Msida MSD 2080
Malta
;

data_I
_database_code_depnum_ccdc_archive 'CCDC 1867396'

#==============================================================================

# 3. CHEMICAL DATA

_chemical_name_systematic
;
(1,2,3,3ar,4,5,5at,6,7,8,8at,9,10,10ac,10bt,10cc)-hexadecahydropyrene
;
_chemical_name_common           'trans,trans,anti,trans,trans-Perhydropyrene'
_chemical_formula_moiety        'C16 H26'
_chemical_formula_sum           'C16 H26'
_chemical_formula_weight        218.384

#==============================================================================

# 4. POWDER SPECIMEN AND CRYSTAL DATA

_space_group_crystal_system     Monoclinic
_space_group_name_H-M_alt       'P 21/n'
_space_group_name_Hall          '-P 2yn'
loop_
    _space_group_symop_operation_xyz
    'x,y,z'
    '-x+1/2,y+1/2,-z+1/2'
    '-x,-y,-z'
    'x+1/2,-y+1/2,z+1/2'
_cell_length_a                  14.3334(3)
_cell_length_b                  5.56223(10)
_cell_length_c                  8.53021(19)
_cell_angle_alpha               90
_cell_angle_beta                92.0219(15)
_cell_angle_gamma               90
_cell_volume                    679.65(3)
_cell_formula_units_Z           2
_cell_measurement_temperature   350
_exptl_crystal_density_diffrn   1.067
_exptl_crystal_F_000            244
_pd_char_colour                 'colourless'
_pd_char_particle_morphology    powder
_exptl_absorpt_coefficient_mu   0.409

#==============================================================================

# 5. EXPERIMENTAL DATA

_exptl_special_details          ?
_diffrn_ambient_temperature     350
_diffrn_radiation_probe         x-ray
_diffrn_radiation_type          'Cu K\a~1~'
_diffrn_radiation_wavelength    1.5406
_diffrn_radiation_monochromator 'Ge(111)'
_diffrn_measurement_device_type 'STOE-Stadi-P'
_pd_meas_number_of_points       9719
_pd_meas_2theta_range_min       2.81000
_pd_meas_2theta_range_max       99.99191
_pd_meas_2theta_range_inc       0.01
_pd_spec_mount_mode             ?
_pd_spec_mounting               ?
_pd_spec_shape                  ?
_pd_spec_size_axial             ?
_pd_spec_size_equat             ?
_pd_spec_size_thick             ?

#==============================================================================

# 6. REFINEMENT DATA

_cell_measurement_reflns_used   701
_cell_measurement_theta_min     2.81000
_cell_measurement_theta_max     99.99191
_diffrn_reflns_number           701
_pd_meas_scan_method            cont
_refine_ls_matrix_type          fullcycle
_refine_ls_goodness_of_fit_all  1.04883425
_refine_ls_R_I_factor           0.798494627
_refine_ls_number_parameters    127
_refine_ls_number_restraints    97
_refine_ls_number_constraints   0
_refine_ls_hydrogen_treatment   refxyz
_refine_ls_weighting_scheme     sigma
_refine_ls_weighting_details    'w=1/\s[Y~obs~]^2^'
_refine_ls_shift/su_max         0.001
_refine_diff_density_min        ?
_refine_diff_density_max        ?
_refine_ls_extinction_method    none
_computing_data_collection      '<i>WINX^POW^</i> (Stoe & Cie, 2004)'
_computing_cell_refinement      '<i>TOPAS-Academic</i> (Coelho, 2018)'
_computing_data_reduction       '<i>DASH</i> 3.3 (David <i>et al.</i>, 2006)'
_computing_structure_solution   '<i>DASH</i> 3.3 (David <i>et al.</i>, 2006)'
_computing_structure_refinement '<i>TOPAS-Academic</i> (Coelho, 2018)'
_computing_molecular_graphics   '<i>Mercury</i> (Macrae <i>et al.</i>, 2008)'
_pd_proc_2theta_range_min       2.81000
_pd_proc_2theta_range_max       99.99191
_pd_proc_2theta_range_inc       0.01
_pd_calc_method                 'Rietveld Refinement'
_pd_proc_info_data_reduction    ?
_pd_proc_info_excluded_regions  none
_pd_proc_ls_background_function 'Chebyshev function with 30 terms'
_pd_proc_ls_profile_function    'fundamental parameters'
_pd_proc_ls_pref_orient_corr
;
March-Dollase
Direction: [ 0 1 0 ]
Refined parameter: 0.986(3)
;
_pd_proc_ls_prof_R_factor       10.8083779 # background-subtracted
_pd_proc_ls_prof_wR_factor      10.0052103 # background-subtracted
_pd_proc_ls_prof_wR_expected    9.53936263 # background-subtracted
_pd_proc_ls_special_details     ?
_pd_proc_wavelength             1.5406

#==============================================================================

# 7. ATOMIC COORDINATES AND DISPLACEMENT PARAMETERS

loop_
    _atom_site_type_symbol
    _atom_site_label
    _atom_site_fract_x
    _atom_site_fract_y
    _atom_site_fract_z
    _atom_site_occupancy
    _atom_site_symmetry_multiplicity
    C  C1   0.0160(10)  0.0938(9)   0.0591(9)  1 4
    C  C2  -0.0292(9)   0.0605(15)  0.2157(15) 1 4
    C  C7   0.1218(9)   0.1013(19)  0.0792(15) 1 4
    H  H1  -0.004(4)    0.245(4)    0.018(6)   1 4
    C  C4   0.0025(12)  0.254(2)    0.3304(16) 1 4
    C  C3  -0.1344(9)   0.054(2)    0.1945(12) 1 4
    H  H2  -0.009(4)   -0.090(5)    0.257(6)   1 4
    C  C6   0.1530(10)  0.294(2)    0.1950(19) 1 4
    C  C8   0.1664(8)   0.1333(18) -0.0772(16) 1 4
    H  H7   0.141(4)   -0.050(5)    0.121(6)   1 4
    C  C5   0.1077(12)  0.267(2)    0.3512(14) 1 4
    H  H4a -0.021(7)    0.404(8)    0.293(8)   1 4
    H  H4b -0.025(7)    0.228(14)   0.429(6)   1 4
    H  H3a -0.156(6)    0.207(7)    0.160(9)   1 4
    H  H3b -0.162(5)    0.025(17)   0.292(5)   1 4
    H  H6a  0.2190(13)  0.290(16)   0.209(14)  1 4
    H  H6b  0.138(6)    0.447(7)    0.151(9)   1 4
    H  H8a  0.2323(10)  0.129(14)  -0.063(11)  1 4
    H  H8b  0.151(5)    0.289(6)   -0.117(9)   1 4
    H  H5a  0.125(7)    0.396(9)    0.419(8)   1 4
    H  H5b  0.130(6)    0.125(7)    0.402(8)   1 4
loop_
_atom_site_aniso_label
_atom_site_aniso_U_11
_atom_site_aniso_U_22
_atom_site_aniso_U_33
_atom_site_aniso_U_12
_atom_site_aniso_U_13
_atom_site_aniso_U_23
C1  0.073(4) 0.025(5) 0.055(5) 0.021(5) -0.004(4) 0.003(4)
C2  0.118(6) 0.065(6) 0.055(5) 0.037(6) 0.010(4) 0.002(4)
C7  0.077(4) 0.059(6) 0.097(6) 0.004(6) -0.023(4) 0.021(5)
H1  0.090(5) 0.022(5) 0.070(5) 0.023(6) -0.005(4) 0.003(4)
C4  0.243(13) 0.106(9) 0.072(5) 0.046(9) -0.010(5) -0.036(5)
C3  0.110(6) 0.118(9) 0.102(7) 0.057(7) 0.047(6) 0.029(6)
H2  0.117(8) 0.075(7) 0.055(5) 0.029(7) 0.005(4) 0.019(4)
C6  0.163(8) 0.092(10) 0.151(10) -0.034(8) -0.078(7) 0.008(7)
C8  0.071(4) 0.110(9) 0.140(10) 0.010(6) 0.011(5) 0.054(6)
H7  0.073(4) 0.074(8) 0.102(8) 0.018(6) -0.023(5) 0.028(5)
C5  0.260(15) 0.121(12) 0.109(7) -0.007(11) -0.083(8) -0.030(7)
H4a 0.281(17) 0.094(9) 0.103(7) 0.062(10) -0.004(9) -0.053(7)
H4b 0.32(2) 0.174(15) 0.069(6) 0.074(14) 0.014(8) -0.040(7)
H3a 0.128(7) 0.125(11) 0.125(11) 0.083(8) 0.053(7) 0.021(7)
H3b 0.155(11) 0.192(15) 0.126(10) 0.077(10) 0.082(10) 0.048(9)
H6a 0.167(12) 0.150(16) 0.221(17) -0.063(11) -0.110(11) 0.038(11)
H6b 0.199(12) 0.075(9) 0.182(14) -0.045(10) -0.081(9) 0.003(8)
H8a 0.070(4) 0.179(16) 0.213(16) 0.004(8) 0.013(7) 0.089(11)
H8b 0.090(6) 0.107(10) 0.155(11) -0.010(8) 0.006(7) 0.066(7)
H5a 0.38(2) 0.162(17) 0.152(11) -0.023(16) -0.125(13) -0.061(11)
H5b 0.247(18) 0.155(16) 0.101(8) -0.005(13) -0.091(10) -0.008(7)
_geom_special_details           ?
loop_
    _geom_bond_atom_site_label_1
    _geom_bond_atom_site_label_2
    _geom_bond_distance
    _geom_bond_publ_flag
    C1  C2  1.52(2) no
    C1  C7  1.52(2) no
    C1  H1  0.95(3) no
    C2  C4  1.51(2) no
    C2  C3  1.51(2) no
    C2  H2  0.95(4) no
    C7  C6  1.51(2) no
    C7  C8  1.51(2) no
    C7  H7  0.95(4) no
    C4  C5  1.51(2) no
    C4  H4a 0.95(6) no
    C4  H4b 0.95(7) no
    C3  H3a 0.95(5) no
    C3  H3b 0.95(5) no
    C3  C8  1.50(2) no
    C6  C5  1.51(2) no
    C6  H6a 0.95(3) no
    C6  H6b 0.95(5) no
    C8  H8a 0.95(2) no
    C8  H8b 0.95(4) no
    C8  C3  1.50(2) no
    C5  H5a 0.95(6) no
    C5  H5b 0.95(5) no
loop_
    _geom_angle_atom_site_label_1
    _geom_angle_atom_site_label_2
    _geom_angle_atom_site_label_3
    _geom_angle
    _geom_angle_publ_flag
    C2  C1  C7  111.1(8) no
    C2  C1  H1  107(3) no
    C2  C1  C1  112.0(8) no
    C7  C1  H1  108(3) no
    C7  C1  C1  111.9(8) no
    H1  C1  C1  107(3) no
    C1  C2  C4  110.8(9) no
    C1  C2  C3  110.6(9) no
    C1  C2  H2  107(3) no
    C4  C2  C3  112(1) no
    C4  C2  H2  108(3) no
    C3  C2  H2  108(3) no
    C1  C7  C6  111(1) no
    C1  C7  C8  110.8(9) no
    C1  C7  H7  107(3) no
    C6  C7  C8  112(1) no
    C6  C7  H7  108(3) no
    C8  C7  H7  108(3) no
    C2  C4  C5  113(1) no
    C2  C4  H4a 108(4) no
    C2  C4  H4b 110(5) no
    C5  C4  H4a 110(4) no
    C5  C4  H4b 110(5) no
    H4a C4  H4b 106(6) no
    C2  C3  H3a 109(4) no
    C2  C3  H3b 110(4) no
    C2  C3  C8  112.0(9) no
    H3a C3  H3b 106(6) no
    H3a C3  C8  109(4) no
    H3b C3  C8  110(4) no
    C7  C6  C5  112(1) no
    C7  C6  H6a 110(5) no
    C7  C6  H6b 109(4) no
    C5  C6  H6a 110(5) no
    C5  C6  H6b 110(4) no
    H6a C6  H6b 106(6) no
    C7  C8  H8a 110(4) no
    C7  C8  H8b 109(4) no
    C7  C8  C3  112(1) no
    H8a C8  H8b 107(5) no
    H8a C8  C3  110(4) no
    H8b C8  C3  109(4) no
    C4  C5  C6  111(1) no
    C4  C5  H5a 110(5) no
    C4  C5  H5b 109(4) no
    C6  C5  H5a 111(5) no
    C6  C5  H5b 110(4) no
    H5a C5  H5b 106(6) no
    C1  C1  C2  112.0(8) no
    C1  C1  C7  111.9(8) no
    C1  C1  H1  107(3) no
_iucr_refine_instructions_details ?
