# Supplementary material for: A jumping crystal predicted with molecular dynamics and analysed with TLS refinement against powder diffraction data
Source: IUCrJ. 2019 Jan 1;6(Pt 1):136–44. doi: 10.1107/S205225251801686X (PMC6327187; doi:10.1107/S205225251801686X)
Supplement: Supplementary file 2 [file m-06-00136-Isup2.rtv]

data_I
loop_
_pd_meas_2theta_scan
_pd_meas_intensity_total
   2.81000    1126.0000   
   2.82000    1109.0000   
   2.83000    1145.0000   
   2.84000    1113.0000   
   2.85000    1115.0000   
   2.86000    1082.0000   
   2.87000    1133.0000   
   2.88000    1103.0000   
   2.89000    1119.0000   
   2.90000    1164.0000   
   2.91000    1134.0000   
   2.92000    1096.0000   
   2.93000    1145.0000   
   2.94000    1033.0000   
   2.95000    1121.0000   
   2.96000    1124.0000   
   2.97000    1086.0000   
   2.98000    1137.0000   
   2.99000    1083.0000   
   3.00000    1072.0000   
   3.01000    1119.0000   
   3.02000    1105.0000   
   3.03000    1127.0000   
   3.04000    1104.0000   
   3.05000    1111.0000   
   3.06000    1092.0000   
   3.07000    1099.0000   
   3.08000    1117.0000   
   3.09000    1128.0000   
   3.10000    1075.0000   
   3.11000    1104.0000   
   3.12000    1117.0000   
   3.13000    1126.0000   
   3.14000    1137.0000   
   3.15000    1123.0000   
   3.16000    1102.0000   
   3.17000    1085.0000   
   3.18000    1033.0000   
   3.19000    1079.0000   
   3.20000    1134.0000   
   3.21000    1117.0000   
   3.22000    1109.0000   
   3.23000    1075.0000   
   3.24000    1115.0000   
   3.25000    1122.0000   
   3.26000    1132.0000   
   3.27000    1125.0000   
   3.28000    1111.0000   
   3.29000    1139.0000   
   3.30000    1101.0000   
   3.31000    1068.0000   
   3.32000    1096.0000   
   3.33000    1155.0000   
   3.34000    1154.0000   
   3.35000    1099.0000   
   3.36000    1087.0000   
   3.37000    1093.0000   
   3.38000    1053.0000   
   3.39000    1079.0000   
   3.40000    1094.0000   
   3.41000    1178.0000   
   3.42000    1149.0000   
   3.43000    1056.0000   
   3.44000    1056.0000   
   3.45000    1122.0000   
   3.46000    1128.0000   
   3.47000    1142.0000   
   3.48000    1061.0000   
   3.49000    1101.0000   
   3.50000    1079.0000   
   3.51000    1091.0000   
   3.52000    1084.0000   
   3.53000    1073.0000   
   3.54000    1083.0000   
   3.55000    1115.0000   
   3.56000    1119.0000   
   3.57000    1116.0000   
   3.58000    1118.0000   
   3.59000    1129.0000   
   3.60000    1123.0000   
   3.61000    1086.0000   
   3.62000    1107.0000   
   3.63000    1128.0000   
   3.64000    1102.0000   
   3.65000    1089.0000   
   3.66000    1135.0000   
   3.67000    1074.0000   
   3.68000    1127.0000   
   3.69000    1070.0000   
   3.70000    1187.0000   
   3.71000    1131.0000   
   3.72000    1101.0000   
   3.73000    1104.0000   
   3.74000    1080.0000   
   3.75000    1110.0000   
   3.76000    1075.0000   
   3.77000    1082.0000   
   3.78000    1111.0000   
   3.79000    1040.0000   
   3.80000    1094.0000   
   3.81000    1118.0000   
   3.82000    1102.0000   
   3.83000    1116.0000   
   3.84000    1037.0000   
   3.85000    1132.0000   
   3.86000    1072.0000   
   3.87000    1107.0000   
   3.88000    1131.0000   
   3.89000    1103.0000   
   3.90000    1165.0000   
   3.91000    1096.0000   
   3.92000    1127.0000   
   3.93000    1082.0000   
   3.94000    1113.0000   
   3.95000    1124.0000   
   3.96000    1048.0000   
   3.97000    1098.0000   
   3.98000    1141.0000   
   3.99000    1059.0000   
   4.00000    1051.0000   
   4.01000    1085.0000   
   4.02000    1096.0000   
   4.03000    1108.0000   
   4.04000    1106.0000   
   4.05000    1150.0000   
   4.06000    1081.0000   
   4.07000    1111.0000   
   4.08000    1148.0000   
   4.09000    1054.0000   
   4.10000    1140.0000   
   4.11000    1123.0000   
   4.12000    1102.0000   
   4.13000    1094.0000   
   4.14000    1146.0000   
   4.15000    1107.0000   
   4.16000    1097.0000   
   4.17000    1110.0000   
   4.18000    1097.0000   
   4.19000    1081.0000   
   4.20000    1141.0000   
   4.21000    1065.0000   
   4.22000    1054.0000   
   4.23000    1159.0000   
   4.24000    1086.0000   
   4.25000    1092.0000   
   4.26000    1096.0000   
   4.27000    1078.0000   
   4.28000    1141.0000   
   4.29000    1131.0000   
   4.30000    1093.0000   
   4.31000    1121.0000   
   4.32000    1119.0000   
   4.33000    1110.0000   
   4.34000    1085.0000   
   4.35000    1065.0000   
   4.36000    1093.0000   
   4.37000    1107.0000   
   4.38000    1140.0000   
   4.39000    1085.0000   
   4.40000    1031.0000   
   4.41000    1126.0000   
   4.42000    1090.0000   
   4.43000    1057.0000   
   4.44000    1099.0000   
   4.45000    1117.0000   
   4.46000    1102.0000   
   4.47000    1113.0000   
   4.48000    1099.0000   
   4.49000    1094.0000   
   4.50000    1094.0000   
   4.51000    1063.0000   
   4.52000    1075.0000   
   4.53000    1078.0000   
   4.54000    1086.0000   
   4.55000    1087.0000   
   4.56000    1132.0000   
   4.57000    1070.0000   
   4.58000    1016.0000   
   4.59000    1077.0000   
   4.60000    1087.0000   
   4.61000    1053.0000   
   4.62000    1132.0000   
   4.63000    1125.0000   
   4.64000    1092.0000   
   4.65000    1087.0000   
   4.66000    1107.0000   
   4.67000    1086.0000   
   4.68000    1113.0000   
   4.69000    1091.0000   
   4.70000    1159.0000   
   4.71000    1116.0000   
   4.72000    1095.0000   
   4.73000    1077.0000   
   4.74000    1108.0000   
   4.75000    1096.0000   
   4.76000    1151.0000   
   4.77000    1130.0000   
   4.78000    1171.0000   
   4.79000    1088.0000   
   4.80000    1141.0000   
   4.81000    1105.0000   
   4.82000    1101.0000   
   4.83000    1134.0000   
   4.84000    1101.0000   
   4.85000    1105.0000   
   4.86000    1126.0000   
   4.87000    1098.0000   
   4.88000    1100.0000   
   4.89000    1147.0000   
   4.90000    1125.0000   
   4.91000    1076.0000   
   4.92000    1124.0000   
   4.93000    1099.0000   
   4.94000    1082.0000   
   4.95000    1106.0000   
   4.96000    1092.0000   
   4.97000    1042.0000   
   4.98000    1007.0000   
   4.99000    1105.0000   
   5.00000    1066.0000   
   5.01000    1132.0000   
   5.02000    1077.0000   
   5.03000    1106.0000   
   5.04000    1114.0000   
   5.05000    1100.0000   
   5.06000    1126.0000   
   5.07000    1085.0000   
   5.08000    1046.0000   
   5.09000    1077.0000   
   5.10000    1108.0000   
   5.11000    1108.0000   
   5.12000    1113.0000   
   5.13000    1103.0000   
   5.14000    1080.0000   
   5.15000    1118.0000   
   5.16000    1067.0000   
   5.17000    1116.0000   
   5.18000    1069.0000   
   5.19000    1090.0000   
   5.20000    1085.0000   
   5.21000    1148.0000   
   5.22000    1110.0000   
   5.23000    1075.0000   
   5.24000    1150.0000   
   5.25000    1091.0000   
   5.26000    1117.0000   
   5.27000    1125.0000   
   5.28000    1051.0000   
   5.29000    1061.0000   
   5.30000    1088.0000   
   5.31000    1077.0000   
   5.32000    1080.0000   
   5.33000    1077.0000   
   5.34000    1132.0000   
   5.35000    1121.0000   
   5.36000    1070.0000   
   5.37000    1157.0000   
   5.38000    1191.0000   
   5.39000    1126.0000   
   5.40000    1085.0000   
   5.41000    1071.0000   
   5.42000    1134.0000   
   5.43000    1118.0000   
   5.44000    1107.0000   
   5.45000    1108.0000   
   5.46000    1093.0000   
   5.47000    1112.0000   
   5.48000    1097.0000   
   5.49000    1172.0000   
   5.50000    1128.0000   
   5.51000    1073.0000   
   5.52000    1108.0000   
   5.53000    1098.0000   
   5.54000    1134.0000   
   5.55000    1126.0000   
   5.56000    1120.0000   
   5.57000    1077.0000   
   5.58000    1108.0000   
   5.59000    1112.0000   
   5.60000    1099.0000   
   5.61000    1110.0000   
   5.62000    1063.0000   
   5.63000    1093.0000   
   5.64000    1085.0000   
   5.65000    1136.0000   
   5.66000    1120.0000   
   5.67000    1054.0000   
   5.68000    1069.0000   
   5.69000    1089.0000   
   5.70000    1105.0000   
   5.71000    1155.0000   
   5.72000    1084.0000   
   5.73000    1097.0000   
   5.74000    1123.0000   
   5.75000    1048.0000   
   5.76000    1079.0000   
   5.77000    1152.0000   
   5.78000    1109.0000   
   5.79000    1120.0000   
   5.80000    1061.0000   
   5.81000    1136.0000   
   5.82000    1027.0000   
   5.83000    1131.0000   
   5.84000    1053.0000   
   5.85000    1089.0000   
   5.86000    1045.0000   
   5.87000    1123.0000   
   5.88000    1068.0000   
   5.89000    1096.0000   
   5.90000    1088.0000   
   5.91000    1130.0000   
   5.92000    1179.0000   
   5.93000    1085.0000   
   5.94000    1083.0000   
   5.95000    1125.0000   
   5.96000    1073.0000   
   5.97000    1094.0000   
   5.98000    1099.0000   
   5.99000    1118.0000   
   6.00000    1051.0000   
   6.01000    1074.0000   
   6.02000    1075.0000   
   6.03000    1093.0000   
   6.04000    1107.0000   
   6.05000    1055.0000   
   6.06000    1152.0000   
   6.07000    1117.0000   
   6.08000    1128.0000   
   6.09000    1150.0000   
   6.10000    1126.0000   
   6.11000    1041.0000   
   6.12000    1088.0000   
   6.13000    1107.0000   
   6.14000    1120.0000   
   6.15000    1140.0000   
   6.16000    1144.0000   
   6.17000    1119.0000   
   6.18000    1132.0000   
   6.19000    1145.0000   
   6.20000    1065.0000   
   6.21000    1127.0000   
   6.22000    1146.0000   
   6.23000    1108.0000   
   6.24000    1100.0000   
   6.25000    1089.0000   
   6.26000    1114.0000   
   6.27000    1082.0000   
   6.28000    1108.0000   
   6.29000    1088.0000   
   6.30000    1106.0000   
   6.31000    1104.0000   
   6.32000    1068.0000   
   6.33000    1113.0000   
   6.34000    1092.0000   
   6.35000    1049.0000   
   6.36000    1059.0000   
   6.37000    1090.0000   
   6.38000    1116.0000   
   6.39000    1089.0000   
   6.40000    1108.0000   
   6.41000    1066.0000   
   6.42000    1122.0000   
   6.43000    1133.0000   
   6.44000    1125.0000   
   6.45000    1080.0000   
   6.46000    1121.0000   
   6.47000    1112.0000   
   6.48000    1097.0000   
   6.49000    1116.0000   
   6.50000    1110.0000   
   6.51000    1084.0000   
   6.52000    1064.0000   
   6.53000    1128.0000   
   6.54000    1110.0000   
   6.55000    1097.0000   
   6.56000    1074.0000   
   6.57000    1089.0000   
   6.58000    1134.0000   
   6.59000    1071.0000   
   6.60000    1071.0000   
   6.61000    1095.0000   
   6.62000    1088.0000   
   6.63000    1111.0000   
   6.64000    1137.0000   
   6.65000    1122.0000   
   6.66000    1041.0000   
   6.67000    1108.0000   
   6.68000    1098.0000   
   6.69000    1113.0000   
   6.70000    1133.0000   
   6.71000    1121.0000   
   6.72000    1135.0000   
   6.73000    1125.0000   
   6.74000    1172.0000   
   6.75000    1149.0000   
   6.76000    1132.0000   
   6.77000    1125.0000   
   6.78000    1104.0000   
   6.79000    1095.0000   
   6.80000    1123.0000   
   6.81000    1118.0000   
   6.82000    1102.0000   
   6.83000    1144.0000   
   6.84000    1109.0000   
   6.85000    1125.0000   
   6.86000    1125.0000   
   6.87000    1119.0000   
   6.88000    1142.0000   
   6.89000    1128.0000   
   6.90000    1129.0000   
   6.91000    1132.0000   
   6.92000    1135.0000   
   6.93000    1088.0000   
   6.94000    1153.0000   
   6.95000    1086.0000   
   6.96000    1094.0000   
   6.97000    1096.0000   
   6.98000    1110.0000   
   6.99000    1170.0000   
   7.00000    1137.0000   
   7.01000    1118.0000   
   7.02000    1084.0000   
   7.03000    1115.0000   
   7.04000    1107.0000   
   7.05000    1153.0000   
   7.06000    1090.0000   
   7.07000    1171.0000   
   7.08000    1163.0000   
   7.09000    1122.0000   
   7.10000    1159.0000   
   7.11000    1108.0000   
   7.12000    1118.0000   
   7.13000    1175.0000   
   7.14000    1088.0000   
   7.15000    1118.0000   
   7.16000    1108.0000   
   7.17000    1174.0000   
   7.18000    1106.0000   
   7.19000    1109.0000   
   7.20000    1085.0000   
   7.21000    1118.0000   
   7.22000    1173.0000   
   7.23000    1128.0000   
   7.24000    1127.0000   
   7.25000    1080.0000   
   7.25999    1090.0000   
   7.27000    1079.0000   
   7.27999    1118.0000   
   7.29000    1130.0000   
   7.29999    1115.0000   
   7.31000    1146.0000   
   7.31999    1084.0000   
   7.33000    1100.0000   
   7.33999    1148.0000   
   7.35000    1103.0000   
   7.35999    1167.0000   
   7.37000    1137.0000   
   7.37999    1149.0000   
   7.39000    1100.0000   
   7.39999    1145.0000   
   7.41000    1158.0000   
   7.41999    1137.0000   
   7.43000    1112.0000   
   7.43999    1145.0000   
   7.45000    1098.0000   
   7.45999    1120.0000   
   7.47000    1100.0000   
   7.47999    1172.0000   
   7.49000    1128.0000   
   7.49999    1125.0000   
   7.50999    1143.0000   
   7.51999    1095.0000   
   7.52999    1114.0000   
   7.53999    1105.0000   
   7.54999    1135.0000   
   7.55999    1172.0000   
   7.56999    1179.0000   
   7.57999    1152.0000   
   7.58999    1218.0000   
   7.59999    1109.0000   
   7.60999    1124.0000   
   7.61999    1097.0000   
   7.62999    1097.0000   
   7.63999    1176.0000   
   7.64999    1160.0000   
   7.65999    1105.0000   
   7.66999    1096.0000   
   7.67999    1132.0000   
   7.68999    1183.0000   
   7.69999    1150.0000   
   7.70999    1123.0000   
   7.71999    1081.0000   
   7.72999    1080.0000   
   7.73999    1172.0000   
   7.74999    1197.0000   
   7.75999    1209.0000   
   7.76999    1181.0000   
   7.77999    1124.0000   
   7.78999    1121.0000   
   7.79999    1192.0000   
   7.80999    1112.0000   
   7.81999    1160.0000   
   7.82999    1182.0000   
   7.83999    1169.0000   
   7.84999    1168.0000   
   7.85999    1127.0000   
   7.86999    1171.0000   
   7.87999    1164.0000   
   7.88999    1154.0000   
   7.89999    1117.0000   
   7.90999    1115.0000   
   7.91999    1193.0000   
   7.92999    1160.0000   
   7.93999    1193.0000   
   7.94999    1154.0000   
   7.95999    1147.0000   
   7.96999    1132.0000   
   7.97999    1136.0000   
   7.98999    1074.0000   
   7.99999    1175.0000   
   8.00999    1155.0000   
   8.01999    1189.0000   
   8.02999    1150.0000   
   8.03999    1155.0000   
   8.04999    1075.0000   
   8.05999    1164.0000   
   8.06999    1193.0000   
   8.07999    1206.0000   
   8.08999    1164.0000   
   8.09999    1121.0000   
   8.10999    1145.0000   
   8.11999    1179.0000   
   8.12999    1197.0000   
   8.13999    1126.0000   
   8.14999    1127.0000   
   8.15999    1113.0000   
   8.16999    1161.0000   
   8.17999    1197.0000   
   8.18999    1119.0000   
   8.19999    1143.0000   
   8.20999    1171.0000   
   8.21999    1147.0000   
   8.22999    1193.0000   
   8.23999    1184.0000   
   8.24999    1151.0000   
   8.25999    1185.0000   
   8.26999    1224.0000   
   8.27999    1181.0000   
   8.28999    1218.0000   
   8.29999    1206.0000   
   8.30999    1198.0000   
   8.31999    1169.0000   
   8.32999    1204.0000   
   8.33999    1154.0000   
   8.34999    1198.0000   
   8.35999    1180.0000   
   8.36999    1179.0000   
   8.37999    1177.0000   
   8.38999    1170.0000   
   8.39999    1190.0000   
   8.40999    1169.0000   
   8.41999    1190.0000   
   8.42999    1163.0000   
   8.43999    1243.0000   
   8.44999    1205.0000   
   8.45999    1169.0000   
   8.46999    1252.0000   
   8.47999    1169.0000   
   8.48999    1229.0000   
   8.49999    1165.0000   
   8.50999    1199.0000   
   8.51999    1205.0000   
   8.52999    1171.0000   
   8.53999    1194.0000   
   8.54999    1161.0000   
   8.55999    1162.0000   
   8.56999    1175.0000   
   8.57999    1245.0000   
   8.58999    1181.0000   
   8.59999    1204.0000   
   8.60999    1208.0000   
   8.61999    1227.0000   
   8.62999    1293.0000   
   8.63999    1189.0000   
   8.64999    1179.0000   
   8.65999    1194.0000   
   8.66999    1210.0000   
   8.67999    1206.0000   
   8.68999    1177.0000   
   8.69999    1260.0000   
   8.70999    1193.0000   
   8.71999    1216.0000   
   8.72999    1196.0000   
   8.73999    1221.0000   
   8.74999    1224.0000   
   8.75999    1203.0000   
   8.76999    1179.0000   
   8.77999    1122.0000   
   8.78999    1217.0000   
   8.79999    1200.0000   
   8.80999    1185.0000   
   8.81999    1217.0000   
   8.82999    1277.0000   
   8.83999    1298.0000   
   8.84999    1217.0000   
   8.85999    1221.0000   
   8.86999    1236.0000   
   8.87999    1197.0000   
   8.88999    1184.0000   
   8.89999    1245.0000   
   8.90999    1215.0000   
   8.91999    1203.0000   
   8.92999    1169.0000   
   8.93999    1192.0000   
   8.94999    1202.0000   
   8.95999    1219.0000   
   8.96999    1241.0000   
   8.97999    1230.0000   
   8.98999    1305.0000   
   8.99999    1224.0000   
   9.00999    1215.0000   
   9.01999    1254.0000   
   9.02999    1174.0000   
   9.03999    1184.0000   
   9.04999    1187.0000   
   9.05999    1210.0000   
   9.06999    1269.0000   
   9.07999    1161.0000   
   9.08999    1234.0000   
   9.09999    1245.0000   
   9.10999    1218.0000   
   9.11999    1263.0000   
   9.12999    1251.0000   
   9.13999    1192.0000   
   9.14999    1249.0000   
   9.15999    1273.0000   
   9.16999    1224.0000   
   9.17999    1196.0000   
   9.18999    1264.0000   
   9.19999    1245.0000   
   9.20999    1283.0000   
   9.21999    1257.0000   
   9.22999    1322.0000   
   9.23999    1224.0000   
   9.24999    1226.0000   
   9.25999    1281.0000   
   9.26999    1292.0000   
   9.27999    1263.0000   
   9.28999    1222.0000   
   9.29999    1214.0000   
   9.30999    1274.0000   
   9.31999    1237.0000   
   9.32999    1287.0000   
   9.33999    1272.0000   
   9.34999    1284.0000   
   9.35999    1216.0000   
   9.36999    1262.0000   
   9.37999    1261.0000   
   9.38999    1209.0000   
   9.39999    1249.0000   
   9.40999    1258.0000   
   9.41999    1263.0000   
   9.42999    1313.0000   
   9.43999    1242.0000   
   9.44999    1301.0000   
   9.45999    1251.0000   
   9.46999    1251.0000   
   9.47999    1229.0000   
   9.48999    1239.0000   
   9.49999    1284.0000   
   9.50999    1295.0000   
   9.51999    1253.0000   
   9.52999    1301.0000   
   9.53999    1259.0000   
   9.54999    1224.0000   
   9.55999    1266.0000   
   9.56999    1266.0000   
   9.57999    1276.0000   
   9.58999    1231.0000   
   9.59999    1264.0000   
   9.60999    1291.0000   
   9.61999    1287.0000   
   9.62999    1271.0000   
   9.63999    1308.0000   
   9.64999    1241.0000   
   9.65999    1290.0000   
   9.66999    1267.0000   
   9.67999    1200.0000   
   9.68999    1262.0000   
   9.69999    1270.0000   
   9.70999    1266.0000   
   9.71999    1263.0000   
   9.72999    1300.0000   
   9.73999    1312.0000   
   9.74999    1265.0000   
   9.75999    1207.0000   
   9.76999    1309.0000   
   9.77999    1293.0000   
   9.78999    1285.0000   
   9.79999    1329.0000   
   9.80999    1344.0000   
   9.81999    1285.0000   
   9.82999    1237.0000   
   9.83999    1340.0000   
   9.84999    1321.0000   
   9.85999    1279.0000   
   9.86999    1293.0000   
   9.87999    1270.0000   
   9.88999    1303.0000   
   9.89999    1330.0000   
   9.90999    1310.0000   
   9.91999    1303.0000   
   9.92999    1334.0000   
   9.93999    1317.0000   
   9.94999    1320.0000   
   9.95999    1328.0000   
   9.96999    1338.0000   
   9.97999    1283.0000   
   9.98999    1304.0000   
   9.99999    1287.0000   
  10.00999    1322.0000   
  10.01999    1292.0000   
  10.02999    1362.0000   
  10.03999    1327.0000   
  10.04999    1380.0000   
  10.05999    1300.0000   
  10.06999    1313.0000   
  10.07999    1340.0000   
  10.08999    1322.0000   
  10.09999    1347.0000   
  10.10999    1306.0000   
  10.11999    1267.0000   
  10.12999    1332.0000   
  10.13999    1329.0000   
  10.14999    1295.0000   
  10.15999    1346.0000   
  10.16999    1340.0000   
  10.17999    1403.0000   
  10.18999    1454.0000   
  10.19999    1383.0000   
  10.20999    1354.0000   
  10.21999    1361.0000   
  10.22999    1328.0000   
  10.23999    1360.0000   
  10.24999    1353.0000   
  10.25999    1384.0000   
  10.26999    1359.0000   
  10.27999    1340.0000   
  10.28999    1338.0000   
  10.29999    1425.0000   
  10.30999    1379.0000   
  10.31999    1303.0000   
  10.32999    1368.0000   
  10.33999    1418.0000   
  10.34999    1385.0000   
  10.35999    1342.0000   
  10.36999    1415.0000   
  10.37999    1398.0000   
  10.38999    1431.0000   
  10.39999    1416.0000   
  10.40999    1399.0000   
  10.41999    1396.0000   
  10.42999    1455.0000   
  10.43999    1420.0000   
  10.44999    1461.0000   
  10.45999    1342.0000   
  10.46999    1367.0000   
  10.47999    1352.0000   
  10.48999    1397.0000   
  10.49999    1473.0000   
  10.50999    1462.0000   
  10.51999    1360.0000   
  10.52999    1454.0000   
  10.53999    1355.0000   
  10.54999    1429.0000   
  10.55999    1407.0000   
  10.56999    1362.0000   
  10.57999    1364.0000   
  10.58999    1402.0000   
  10.59999    1413.0000   
  10.60999    1415.0000   
  10.61999    1386.0000   
  10.62999    1354.0000   
  10.63999    1407.0000   
  10.64999    1398.0000   
  10.65999    1376.0000   
  10.66999    1419.0000   
  10.67999    1393.0000   
  10.68999    1455.0000   
  10.69999    1448.0000   
  10.70999    1397.0000   
  10.71999    1424.0000   
  10.72999    1407.0000   
  10.73999    1391.0000   
  10.74999    1406.0000   
  10.75999    1422.0000   
  10.76999    1426.0000   
  10.77999    1467.0000   
  10.78999    1495.0000   
  10.79999    1496.0000   
  10.80999    1439.0000   
  10.81999    1453.0000   
  10.82999    1415.0000   
  10.83999    1471.0000   
  10.84999    1397.0000   
  10.85999    1465.0000   
  10.86999    1441.0000   
  10.87999    1391.0000   
  10.88999    1374.0000   
  10.89999    1415.0000   
  10.90999    1496.0000   
  10.91999    1461.0000   
  10.92999    1437.0000   
  10.93999    1464.0000   
  10.94999    1435.0000   
  10.95999    1349.0000   
  10.96999    1458.0000   
  10.97999    1447.0000   
  10.98999    1421.0000   
  10.99999    1435.0000   
  11.00999    1442.0000   
  11.01999    1435.0000   
  11.02999    1464.0000   
  11.03999    1411.0000   
  11.04999    1405.0000   
  11.05999    1452.0000   
  11.06999    1424.0000   
  11.07999    1448.0000   
  11.08999    1457.0000   
  11.09999    1500.0000   
  11.10999    1476.0000   
  11.11999    1459.0000   
  11.12999    1492.0000   
  11.13999    1519.0000   
  11.14999    1487.0000   
  11.15999    1466.0000   
  11.16999    1468.0000   
  11.17999    1474.0000   
  11.18999    1444.0000   
  11.19999    1530.0000   
  11.20999    1523.0000   
  11.21999    1504.0000   
  11.22999    1582.0000   
  11.23999    1541.0000   
  11.24999    1557.0000   
  11.25999    1517.0000   
  11.26999    1517.0000   
  11.27999    1455.0000   
  11.28999    1482.0000   
  11.29999    1516.0000   
  11.30999    1526.0000   
  11.31999    1516.0000   
  11.32999    1468.0000   
  11.33999    1509.0000   
  11.34999    1623.0000   
  11.35999    1513.0000   
  11.36999    1496.0000   
  11.37999    1516.0000   
  11.38999    1525.0000   
  11.39999    1601.0000   
  11.40999    1583.0000   
  11.41999    1583.0000   
  11.42999    1565.0000   
  11.43999    1602.0000   
  11.44999    1560.0000   
  11.45999    1516.0000   
  11.46999    1582.0000   
  11.47999    1618.0000   
  11.48999    1606.0000   
  11.49999    1678.0000   
  11.50999    1628.0000   
  11.51999    1601.0000   
  11.52999    1589.0000   
  11.53999    1642.0000   
  11.54999    1675.0000   
  11.55999    1631.0000   
  11.56999    1687.0000   
  11.57999    1784.0000   
  11.58999    1875.0000   
  11.59999    1760.0000   
  11.60999    1844.0000   
  11.61999    1826.0000   
  11.62999    1972.0000   
  11.63999    2037.0000   
  11.64999    2081.0000   
  11.65999    2219.0000   
  11.66999    2324.0000   
  11.67999    2391.0000   
  11.68999    2645.0000   
  11.69999    2775.0000   
  11.70999    2945.0000   
  11.71999    3361.0000   
  11.72999    3668.0000   
  11.73999    4105.0000   
  11.74999    4408.0000   
  11.75999    4930.0000   
  11.76999    5631.0000   
  11.77999    6361.0000   
  11.78999    7294.0000   
  11.79999    8725.0000   
  11.80999    9878.0000   
  11.81999   11715.0000   
  11.82999   13384.0000   
  11.83999   14831.0000   
  11.84999   16150.0000   
  11.85999   16483.0000   
  11.86999   16293.0000   
  11.87999   15297.0000   
  11.88999   13836.0000   
  11.89999   11839.0000   
  11.90999    9927.0000   
  11.91999    7738.0000   
  11.92999    6296.0000   
  11.93999    5100.0000   
  11.94999    4065.0000   
  11.95999    3250.0000   
  11.96999    2745.0000   
  11.97999    2380.0000   
  11.98999    2112.0000   
  11.99999    2061.0000   
  12.00999    2072.0000   
  12.01999    2083.0000   
  12.02999    2057.0000   
  12.03999    2122.0000   
  12.04999    2141.0000   
  12.05999    2182.0000   
  12.06999    2355.0000   
  12.07999    2425.0000   
  12.08999    2580.0000   
  12.09999    2695.0000   
  12.10999    3029.0000   
  12.11999    3095.0000   
  12.12999    3417.0000   
  12.13999    3749.0000   
  12.14999    4044.0000   
  12.15999    4497.0000   
  12.16999    5220.0000   
  12.17999    5863.0000   
  12.18999    6694.0000   
  12.19999    7770.0000   
  12.20999    8703.0000   
  12.21999    9864.0000   
  12.22999   10923.0000   
  12.23999   11862.0000   
  12.24999   12773.0000   
  12.25999   13548.0000   
  12.26999   13903.0000   
  12.27999   14598.0000   
  12.28999   15638.0000   
  12.29999   16310.0000   
  12.30999   17172.0000   
  12.31999   17626.0000   
  12.32999   17874.0000   
  12.33999   17094.0000   
  12.34999   15750.0000   
  12.35999   13556.0000   
  12.36999   11575.0000   
  12.37999    9479.0000   
  12.38999    7552.0000   
  12.39999    5684.0000   
  12.40999    4544.0000   
  12.41999    3528.0000   
  12.42999    2956.0000   
  12.43999    2474.0000   
  12.44999    2129.0000   
  12.45999    1941.0000   
  12.46999    1915.0000   
  12.47999    1758.0000   
  12.48999    1820.0000   
  12.49999    1718.0000   
  12.50999    1817.0000   
  12.51999    1708.0000   
  12.52999    1689.0000   
  12.53999    1650.0000   
  12.54999    1745.0000   
  12.55999    1673.0000   
  12.56999    1752.0000   
  12.57999    1725.0000   
  12.58999    1681.0000   
  12.59999    1608.0000   
  12.60999    1747.0000   
  12.61999    1652.0000   
  12.62999    1594.0000   
  12.63999    1636.0000   
  12.64999    1637.0000   
  12.65999    1645.0000   
  12.66999    1674.0000   
  12.67999    1706.0000   
  12.68999    1643.0000   
  12.69999    1609.0000   
  12.70999    1645.0000   
  12.71999    1709.0000   
  12.72999    1714.0000   
  12.73999    1625.0000   
  12.74999    1681.0000   
  12.75999    1675.0000   
  12.76999    1678.0000   
  12.77999    1685.0000   
  12.78999    1693.0000   
  12.79999    1647.0000   
  12.80999    1681.0000   
  12.81999    1613.0000   
  12.82999    1644.0000   
  12.83999    1712.0000   
  12.84999    1654.0000   
  12.85999    1646.0000   
  12.86999    1642.0000   
  12.87999    1694.0000   
  12.88999    1709.0000   
  12.89999    1665.0000   
  12.90999    1684.0000   
  12.91999    1616.0000   
  12.92999    1646.0000   
  12.93999    1659.0000   
  12.94999    1659.0000   
  12.95999    1640.0000   
  12.96999    1693.0000   
  12.97999    1653.0000   
  12.98999    1686.0000   
  12.99999    1700.0000   
  13.00999    1700.0000   
  13.01999    1647.0000   
  13.02999    1668.0000   
  13.03999    1723.0000   
  13.04999    1730.0000   
  13.05999    1730.0000   
  13.06999    1663.0000   
  13.07999    1698.0000   
  13.08999    1719.0000   
  13.09999    1685.0000   
  13.10999    1624.0000   
  13.11999    1737.0000   
  13.12999    1663.0000   
  13.13999    1649.0000   
  13.14999    1620.0000   
  13.15999    1673.0000   
  13.16999    1670.0000   
  13.17999    1608.0000   
  13.18999    1606.0000   
  13.19999    1647.0000   
  13.20999    1694.0000   
  13.21999    1671.0000   
  13.22999    1641.0000   
  13.23999    1622.0000   
  13.24999    1687.0000   
  13.25999    1668.0000   
  13.26999    1707.0000   
  13.27999    1714.0000   
  13.28999    1668.0000   
  13.29999    1658.0000   
  13.30999    1675.0000   
  13.31999    1660.0000   
  13.32999    1709.0000   
  13.33999    1677.0000   
  13.34999    1660.0000   
  13.35999    1618.0000   
  13.36999    1624.0000   
  13.37999    1653.0000   
  13.38999    1704.0000   
  13.39999    1656.0000   
  13.40999    1624.0000   
  13.41999    1721.0000   
  13.42999    1698.0000   
  13.43999    1667.0000   
  13.44999    1652.0000   
  13.45999    1647.0000   
  13.46999    1709.0000   
  13.47999    1669.0000   
  13.48999    1635.0000   
  13.49999    1619.0000   
  13.50999    1693.0000   
  13.51999    1643.0000   
  13.52999    1686.0000   
  13.53999    1684.0000   
  13.54999    1688.0000   
  13.55999    1649.0000   
  13.56999    1644.0000   
  13.57999    1666.0000   
  13.58999    1685.0000   
  13.59999    1647.0000   
  13.60999    1689.0000   
  13.61999    1737.0000   
  13.62999    1686.0000   
  13.63999    1615.0000   
  13.64999    1747.0000   
  13.65999    1729.0000   
  13.66999    1680.0000   
  13.67999    1676.0000   
  13.68999    1617.0000   
  13.69999    1653.0000   
  13.70999    1701.0000   
  13.71999    1699.0000   
  13.72999    1627.0000   
  13.73999    1703.0000   
  13.74999    1751.0000   
  13.75999    1737.0000   
  13.76999    1678.0000   
  13.77999    1716.0000   
  13.78999    1694.0000   
  13.79999    1718.0000   
  13.80999    1663.0000   
  13.81999    1707.0000   
  13.82999    1715.0000   
  13.83999    1620.0000   
  13.84999    1575.0000   
  13.85999    1706.0000   
  13.86999    1720.0000   
  13.87999    1667.0000   
  13.88999    1659.0000   
  13.89999    1722.0000   
  13.90999    1685.0000   
  13.91999    1670.0000   
  13.92999    1666.0000   
  13.93999    1687.0000   
  13.94999    1690.0000   
  13.95999    1676.0000   
  13.96999    1610.0000   
  13.97999    1643.0000   
  13.98999    1560.0000   
  13.99999    1710.0000   
  14.00999    1659.0000   
  14.01999    1683.0000   
  14.02999    1743.0000   
  14.03999    1707.0000   
  14.04999    1667.0000   
  14.05999    1726.0000   
  14.06999    1656.0000   
  14.07999    1682.0000   
  14.08999    1686.0000   
  14.09999    1618.0000   
  14.10999    1687.0000   
  14.11999    1637.0000   
  14.12999    1657.0000   
  14.13999    1658.0000   
  14.14999    1727.0000   
  14.15999    1650.0000   
  14.16999    1701.0000   
  14.17999    1637.0000   
  14.18999    1621.0000   
  14.19999    1601.0000   
  14.20999    1663.0000   
  14.21999    1676.0000   
  14.22999    1673.0000   
  14.23999    1658.0000   
  14.24999    1684.0000   
  14.25999    1648.0000   
  14.26999    1718.0000   
  14.27999    1628.0000   
  14.28999    1636.0000   
  14.29999    1624.0000   
  14.30999    1674.0000   
  14.31999    1577.0000   
  14.32999    1659.0000   
  14.33999    1663.0000   
  14.34999    1651.0000   
  14.35999    1704.0000   
  14.36999    1646.0000   
  14.37999    1654.0000   
  14.38999    1711.0000   
  14.39999    1612.0000   
  14.40999    1631.0000   
  14.41999    1705.0000   
  14.42999    1640.0000   
  14.43999    1720.0000   
  14.44999    1644.0000   
  14.45999    1691.0000   
  14.46999    1637.0000   
  14.47999    1656.0000   
  14.48999    1644.0000   
  14.49999    1695.0000   
  14.50999    1562.0000   
  14.51999    1590.0000   
  14.52999    1659.0000   
  14.53999    1709.0000   
  14.54999    1606.0000   
  14.55999    1686.0000   
  14.56999    1634.0000   
  14.57999    1686.0000   
  14.58999    1666.0000   
  14.59999    1663.0000   
  14.60999    1699.0000   
  14.61999    1672.0000   
  14.62999    1711.0000   
  14.63999    1666.0000   
  14.64999    1639.0000   
  14.65999    1726.0000   
  14.66999    1708.0000   
  14.67999    1675.0000   
  14.68999    1686.0000   
  14.69999    1661.0000   
  14.70999    1652.0000   
  14.71999    1645.0000   
  14.72999    1646.0000   
  14.73999    1690.0000   
  14.74999    1672.0000   
  14.75999    1598.0000   
  14.76999    1646.0000   
  14.77999    1646.0000   
  14.78999    1746.0000   
  14.79999    1689.0000   
  14.80999    1694.0000   
  14.81999    1625.0000   
  14.82999    1688.0000   
  14.83999    1666.0000   
  14.84999    1698.0000   
  14.85999    1661.0000   
  14.86999    1663.0000   
  14.87999    1627.0000   
  14.88999    1662.0000   
  14.89999    1636.0000   
  14.90999    1699.0000   
  14.91999    1711.0000   
  14.92999    1609.0000   
  14.93999    1664.0000   
  14.94999    1606.0000   
  14.95999    1617.0000   
  14.96999    1675.0000   
  14.97999    1638.0000   
  14.98999    1609.0000   
  14.99999    1687.0000   
  15.00999    1663.0000   
  15.01999    1662.0000   
  15.02999    1718.0000   
  15.03999    1658.0000   
  15.04999    1677.0000   
  15.05999    1636.0000   
  15.06999    1605.0000   
  15.07999    1643.0000   
  15.08999    1579.0000   
  15.09999    1689.0000   
  15.10999    1558.0000   
  15.11999    1669.0000   
  15.12999    1603.0000   
  15.13999    1646.0000   
  15.14999    1654.0000   
  15.15999    1646.0000   
  15.16999    1685.0000   
  15.17999    1640.0000   
  15.18999    1625.0000   
  15.19999    1699.0000   
  15.20999    1695.0000   
  15.21999    1677.0000   
  15.22999    1694.0000   
  15.23999    1740.0000   
  15.24999    1728.0000   
  15.25999    1645.0000   
  15.26999    1667.0000   
  15.27999    1699.0000   
  15.28999    1677.0000   
  15.29999    1647.0000   
  15.30999    1638.0000   
  15.31999    1680.0000   
  15.32999    1633.0000   
  15.33999    1661.0000   
  15.34999    1663.0000   
  15.35999    1687.0000   
  15.36999    1687.0000   
  15.37999    1625.0000   
  15.38999    1602.0000   
  15.39999    1648.0000   
  15.40999    1678.0000   
  15.41999    1734.0000   
  15.42999    1662.0000   
  15.43999    1652.0000   
  15.44999    1614.0000   
  15.45999    1686.0000   
  15.46999    1683.0000   
  15.47999    1696.0000   
  15.48999    1652.0000   
  15.49999    1671.0000   
  15.50999    1686.0000   
  15.51999    1717.0000   
  15.52999    1663.0000   
  15.53999    1604.0000   
  15.54999    1672.0000   
  15.55999    1681.0000   
  15.56999    1651.0000   
  15.57999    1753.0000   
  15.58999    1674.0000   
  15.59999    1686.0000   
  15.60999    1758.0000   
  15.61999    1658.0000   
  15.62999    1654.0000   
  15.63999    1652.0000   
  15.64999    1664.0000   
  15.65999    1674.0000   
  15.66999    1721.0000   
  15.67999    1689.0000   
  15.68999    1720.0000   
  15.69999    1685.0000   
  15.70999    1656.0000   
  15.71999    1694.0000   
  15.72999    1652.0000   
  15.73999    1701.0000   
  15.74999    1662.0000   
  15.75999    1657.0000   
  15.76999    1653.0000   
  15.77999    1682.0000   
  15.78999    1721.0000   
  15.79999    1722.0000   
  15.80999    1678.0000   
  15.81999    1666.0000   
  15.82999    1688.0000   
  15.83999    1678.0000   
  15.84999    1735.0000   
  15.85999    1593.0000   
  15.86999    1675.0000   
  15.87999    1748.0000   
  15.88999    1660.0000   
  15.89999    1748.0000   
  15.90999    1733.0000   
  15.91999    1701.0000   
  15.92999    1662.0000   
  15.93999    1662.0000   
  15.94999    1711.0000   
  15.95999    1710.0000   
  15.96999    1646.0000   
  15.97999    1696.0000   
  15.98999    1752.0000   
  15.99999    1706.0000   
  16.00999    1704.0000   
  16.01999    1694.0000   
  16.02999    1706.0000   
  16.03999    1664.0000   
  16.04999    1629.0000   
  16.05999    1715.0000   
  16.06999    1708.0000   
  16.07999    1673.0000   
  16.08999    1705.0000   
  16.09999    1664.0000   
  16.10999    1696.0000   
  16.11999    1721.0000   
  16.12999    1710.0000   
  16.13999    1722.0000   
  16.14999    1626.0000   
  16.15999    1665.0000   
  16.16999    1733.0000   
  16.17999    1719.0000   
  16.18999    1755.0000   
  16.19999    1737.0000   
  16.20999    1721.0000   
  16.21999    1720.0000   
  16.22999    1730.0000   
  16.23999    1732.0000   
  16.24999    1777.0000   
  16.25999    1716.0000   
  16.26999    1720.0000   
  16.27999    1734.0000   
  16.28999    1748.0000   
  16.29999    1700.0000   
  16.30999    1761.0000   
  16.31999    1777.0000   
  16.32999    1717.0000   
  16.33999    1759.0000   
  16.34999    1729.0000   
  16.35999    1722.0000   
  16.37000    1728.0000   
  16.38000    1778.0000   
  16.39000    1725.0000   
  16.40000    1687.0000   
  16.41000    1803.0000   
  16.42000    1715.0000   
  16.43000    1784.0000   
  16.44000    1750.0000   
  16.45000    1687.0000   
  16.46000    1787.0000   
  16.47000    1707.0000   
  16.48000    1780.0000   
  16.49000    1756.0000   
  16.50000    1810.0000   
  16.51000    1770.0000   
  16.52000    1731.0000   
  16.53000    1827.0000   
  16.54000    1817.0000   
  16.55000    1806.0000   
  16.56000    1831.0000   
  16.57000    1793.0000   
  16.58000    1743.0000   
  16.59000    1800.0000   
  16.60000    1750.0000   
  16.61000    1804.0000   
  16.62000    1835.0000   
  16.63000    1820.0000   
  16.64000    1854.0000   
  16.65000    1791.0000   
  16.66000    1769.0000   
  16.67000    1822.0000   
  16.68000    1901.0000   
  16.69000    1864.0000   
  16.70000    1913.0000   
  16.71000    1829.0000   
  16.72000    1810.0000   
  16.73000    1849.0000   
  16.74000    1895.0000   
  16.75000    1895.0000   
  16.76000    1930.0000   
  16.77000    1892.0000   
  16.78000    1895.0000   
  16.79000    1954.0000   
  16.80000    1964.0000   
  16.81001    1933.0000   
  16.82001    2023.0000   
  16.83001    2061.0000   
  16.84001    2088.0000   
  16.85001    2196.0000   
  16.86001    2291.0000   
  16.87001    2410.0000   
  16.88001    2515.0000   
  16.89001    2656.0000   
  16.90001    2825.0000   
  16.91001    3129.0000   
  16.92001    3564.0000   
  16.93001    3924.0000   
  16.94001    4583.0000   
  16.95001    5430.0000   
  16.96001    6386.0000   
  16.97001    7473.0000   
  16.98001    9125.0000   
  16.99001   10994.0000   
  17.00001   13738.0000   
  17.01001   17058.0000   
  17.02001   20343.0000   
  17.03001   23951.0000   
  17.04001   26863.0000   
  17.05001   29069.0000   
  17.06001   30911.0000   
  17.07001   31536.0000   
  17.08001   30226.0000   
  17.09001   27730.0000   
  17.10001   24796.0000   
  17.11001   21182.0000   
  17.12001   17270.0000   
  17.13001   13943.0000   
  17.14001   10994.0000   
  17.15001    8305.0000   
  17.16001    6362.0000   
  17.17001    4970.0000   
  17.18001    3913.0000   
  17.19001    3196.0000   
  17.20001    2573.0000   
  17.21001    2325.0000   
  17.22001    2185.0000   
  17.23001    2044.0000   
  17.24002    2039.0000   
  17.25002    2016.0000   
  17.26002    1967.0000   
  17.27002    1994.0000   
  17.28002    1962.0000   
  17.29002    1902.0000   
  17.30002    1846.0000   
  17.31002    1879.0000   
  17.32002    1966.0000   
  17.33002    1881.0000   
  17.34002    1926.0000   
  17.35002    1917.0000   
  17.36002    1866.0000   
  17.37002    1916.0000   
  17.38002    1899.0000   
  17.39002    1900.0000   
  17.40002    1809.0000   
  17.41002    1749.0000   
  17.42002    1807.0000   
  17.43002    1847.0000   
  17.44002    1864.0000   
  17.45002    1868.0000   
  17.46002    1837.0000   
  17.47002    1860.0000   
  17.48002    1873.0000   
  17.49002    1901.0000   
  17.50002    1883.0000   
  17.51002    1837.0000   
  17.52002    1865.0000   
  17.53002    1817.0000   
  17.54002    1956.0000   
  17.55002    1884.0000   
  17.56002    1937.0000   
  17.57002    1852.0000   
  17.58002    1859.0000   
  17.59002    1795.0000   
  17.60002    1855.0000   
  17.61002    1885.0000   
  17.62002    1847.0000   
  17.63002    1885.0000   
  17.64002    1845.0000   
  17.65002    1970.0000   
  17.66002    1952.0000   
  17.67002    1807.0000   
  17.68003    1789.0000   
  17.69003    1877.0000   
  17.70003    1859.0000   
  17.71003    1894.0000   
  17.72003    1837.0000   
  17.73003    1851.0000   
  17.74003    1932.0000   
  17.75003    1891.0000   
  17.76003    1860.0000   
  17.77003    1845.0000   
  17.78003    1920.0000   
  17.79003    1933.0000   
  17.80003    1888.0000   
  17.81003    1937.0000   
  17.82003    1865.0000   
  17.83003    1900.0000   
  17.84003    1864.0000   
  17.85003    1859.0000   
  17.86003    1961.0000   
  17.87003    1949.0000   
  17.88003    1919.0000   
  17.89003    1893.0000   
  17.90003    1891.0000   
  17.91003    1844.0000   
  17.92003    1892.0000   
  17.93003    1900.0000   
  17.94003    1867.0000   
  17.95003    1927.0000   
  17.96003    1813.0000   
  17.97003    1913.0000   
  17.98003    1918.0000   
  17.99003    1893.0000   
  18.00003    1894.0000   
  18.01003    1904.0000   
  18.02003    1848.0000   
  18.03003    1892.0000   
  18.04003    1948.0000   
  18.05003    1913.0000   
  18.06003    1923.0000   
  18.07003    1926.0000   
  18.08003    1869.0000   
  18.09003    1924.0000   
  18.10003    1877.0000   
  18.11003    1858.0000   
  18.12004    1919.0000   
  18.13004    1861.0000   
  18.14004    1847.0000   
  18.15004    1955.0000   
  18.16004    1906.0000   
  18.17004    1927.0000   
  18.18004    1906.0000   
  18.19004    1902.0000   
  18.20004    1954.0000   
  18.21004    1938.0000   
  18.22004    1915.0000   
  18.23004    1903.0000   
  18.24004    1921.0000   
  18.25004    1924.0000   
  18.26004    1843.0000   
  18.27004    1912.0000   
  18.28004    1896.0000   
  18.29004    1962.0000   
  18.30004    1856.0000   
  18.31004    1797.0000   
  18.32004    1896.0000   
  18.33004    1966.0000   
  18.34004    1871.0000   
  18.35004    1854.0000   
  18.36004    1859.0000   
  18.37004    1946.0000   
  18.38004    1951.0000   
  18.39004    2002.0000   
  18.40004    1906.0000   
  18.41004    1995.0000   
  18.42004    1971.0000   
  18.43004    1960.0000   
  18.44004    1963.0000   
  18.45004    1886.0000   
  18.46004    1914.0000   
  18.47004    2062.0000   
  18.48004    1933.0000   
  18.49004    1897.0000   
  18.50004    1939.0000   
  18.51004    2045.0000   
  18.52004    2002.0000   
  18.53004    2003.0000   
  18.54004    1994.0000   
  18.55005    2022.0000   
  18.56005    1915.0000   
  18.57005    2004.0000   
  18.58005    2037.0000   
  18.59005    1924.0000   
  18.60005    1969.0000   
  18.61005    1918.0000   
  18.62005    2002.0000   
  18.63005    1961.0000   
  18.64005    1974.0000   
  18.65005    2045.0000   
  18.66005    1883.0000   
  18.67005    1977.0000   
  18.68005    2020.0000   
  18.69005    2062.0000   
  18.70005    1942.0000   
  18.71005    1976.0000   
  18.72005    1987.0000   
  18.73005    2123.0000   
  18.74005    2034.0000   
  18.75005    2035.0000   
  18.76005    2060.0000   
  18.77005    2038.0000   
  18.78005    2070.0000   
  18.79005    2196.0000   
  18.80005    2273.0000   
  18.81005    2142.0000   
  18.82005    2206.0000   
  18.83005    2333.0000   
  18.84005    2334.0000   
  18.85005    2521.0000   
  18.86005    2621.0000   
  18.87005    2805.0000   
  18.88005    3069.0000   
  18.89005    3390.0000   
  18.90005    3686.0000   
  18.91005    4143.0000   
  18.92005    4782.0000   
  18.93005    5531.0000   
  18.94005    6610.0000   
  18.95005    7657.0000   
  18.96005    9364.0000   
  18.97005   11201.0000   
  18.98005   12854.0000   
  18.99006   14461.0000   
  19.00006   16155.0000   
  19.01006   16929.0000   
  19.02006   17089.0000   
  19.03006   16816.0000   
  19.04006   15545.0000   
  19.05006   14128.0000   
  19.06006   12166.0000   
  19.07006   10363.0000   
  19.08006    8321.0000   
  19.09006    6800.0000   
  19.10006    5433.0000   
  19.11006    4371.0000   
  19.12006    3612.0000   
  19.13006    2997.0000   
  19.14006    2675.0000   
  19.15006    2441.0000   
  19.16006    2319.0000   
  19.17006    2188.0000   
  19.18006    2132.0000   
  19.19006    2156.0000   
  19.20006    2072.0000   
  19.21006    2092.0000   
  19.22006    2072.0000   
  19.23006    2079.0000   
  19.24006    1969.0000   
  19.25006    2042.0000   
  19.26006    2108.0000   
  19.27006    2092.0000   
  19.28006    2074.0000   
  19.29006    2025.0000   
  19.30006    2054.0000   
  19.31006    2067.0000   
  19.32006    2076.0000   
  19.33006    2059.0000   
  19.34006    2037.0000   
  19.35006    2086.0000   
  19.36006    2061.0000   
  19.37006    1987.0000   
  19.38006    2119.0000   
  19.39006    2073.0000   
  19.40006    2044.0000   
  19.41006    2033.0000   
  19.42006    2057.0000   
  19.43007    2088.0000   
  19.44007    2066.0000   
  19.45007    2012.0000   
  19.46007    1936.0000   
  19.47007    2005.0000   
  19.48007    2040.0000   
  19.49007    1972.0000   
  19.50007    2062.0000   
  19.51007    2073.0000   
  19.52007    2001.0000   
  19.53007    2004.0000   
  19.54007    2095.0000   
  19.55007    2062.0000   
  19.56007    2079.0000   
  19.57007    2114.0000   
  19.58007    2044.0000   
  19.59007    2148.0000   
  19.60007    2135.0000   
  19.61007    2184.0000   
  19.62007    2085.0000   
  19.63007    2092.0000   
  19.64007    2091.0000   
  19.65007    2157.0000   
  19.66007    2165.0000   
  19.67007    2113.0000   
  19.68007    2214.0000   
  19.69007    2240.0000   
  19.70007    2206.0000   
  19.71007    2309.0000   
  19.72007    2359.0000   
  19.73007    2445.0000   
  19.74007    2434.0000   
  19.75007    2553.0000   
  19.76007    2612.0000   
  19.77007    2832.0000   
  19.78007    3024.0000   
  19.79007    3328.0000   
  19.80007    3849.0000   
  19.81007    4267.0000   
  19.82007    4923.0000   
  19.83007    5541.0000   
  19.84007    6464.0000   
  19.85007    7293.0000   
  19.86007    8442.0000   
  19.87008    9029.0000   
  19.88008    9858.0000   
  19.89008   10122.0000   
  19.90008   10331.0000   
  19.91008    9865.0000   
  19.92008    9331.0000   
  19.93008    8627.0000   
  19.94008    7871.0000   
  19.95008    7095.0000   
  19.96008    6382.0000   
  19.97008    5898.0000   
  19.98008    5762.0000   
  19.99008    5566.0000   
  20.00008    5908.0000   
  20.01008    6520.0000   
  20.02008    7582.0000   
  20.03008    9054.0000   
  20.04008   10931.0000   
  20.05008   13078.0000   
  20.06008   15582.0000   
  20.07008   18740.0000   
  20.08008   21908.0000   
  20.09008   25958.0000   
  20.10008   29082.0000   
  20.11008   32475.0000   
  20.12008   35149.0000   
  20.13008   37367.0000   
  20.14008   38048.0000   
  20.15008   37967.0000   
  20.16008   36095.0000   
  20.17008   33995.0000   
  20.18008   30977.0000   
  20.19008   27548.0000   
  20.20008   23765.0000   
  20.21008   20026.0000   
  20.22008   16568.0000   
  20.23008   13434.0000   
  20.24008   10898.0000   
  20.25008    8494.0000   
  20.26008    6691.0000   
  20.27008    5252.0000   
  20.28008    4355.0000   
  20.29008    3729.0000   
  20.30009    3170.0000   
  20.31009    2847.0000   
  20.32009    2478.0000   
  20.33009    2396.0000   
  20.34009    2281.0000   
  20.35009    2272.0000   
  20.36009    2197.0000   
  20.37009    2231.0000   
  20.38009    2157.0000   
  20.39009    2170.0000   
  20.40009    2195.0000   
  20.41009    2157.0000   
  20.42009    2134.0000   
  20.43009    2172.0000   
  20.44009    2112.0000   
  20.45009    2078.0000   
  20.46009    2155.0000   
  20.47009    2150.0000   
  20.48009    2210.0000   
  20.49009    2148.0000   
  20.50009    2109.0000   
  20.51009    2022.0000   
  20.52009    2128.0000   
  20.53009    2027.0000   
  20.54009    2062.0000   
  20.55009    2113.0000   
  20.56009    2063.0000   
  20.57009    2104.0000   
  20.58009    2180.0000   
  20.59009    2063.0000   
  20.60009    2088.0000   
  20.61009    2109.0000   
  20.62009    2042.0000   
  20.63009    2089.0000   
  20.64009    2147.0000   
  20.65009    2142.0000   
  20.66009    2157.0000   
  20.67009    2125.0000   
  20.68009    2147.0000   
  20.69009    2244.0000   
  20.70009    2337.0000   
  20.71009    2448.0000   
  20.72009    2495.0000   
  20.73009    2637.0000   
  20.74010    2899.0000   
  20.75010    3092.0000   
  20.76010    3131.0000   
  20.77010    3464.0000   
  20.78010    3486.0000   
  20.79010    3588.0000   
  20.80010    3745.0000   
  20.81010    3764.0000   
  20.82010    3686.0000   
  20.83010    3488.0000   
  20.84010    3447.0000   
  20.85010    3299.0000   
  20.86010    2996.0000   
  20.87010    2908.0000   
  20.88010    2845.0000   
  20.89010    2710.0000   
  20.90010    2694.0000   
  20.91010    2724.0000   
  20.92010    2797.0000   
  20.93010    2828.0000   
  20.94010    2864.0000   
  20.95010    2925.0000   
  20.96010    2890.0000   
  20.97010    2939.0000   
  20.98010    2958.0000   
  20.99010    2794.0000   
  21.00010    2803.0000   
  21.01010    2679.0000   
  21.02010    2523.0000   
  21.03010    2494.0000   
  21.04010    2322.0000   
  21.05010    2156.0000   
  21.06010    2080.0000   
  21.07010    2056.0000   
  21.08010    2032.0000   
  21.09010    2006.0000   
  21.10010    2022.0000   
  21.11010    1970.0000   
  21.12010    1976.0000   
  21.13010    1942.0000   
  21.14010    1926.0000   
  21.15010    1857.0000   
  21.16010    1972.0000   
  21.17010    1914.0000   
  21.18011    1939.0000   
  21.19011    1962.0000   
  21.20011    2019.0000   
  21.21011    1886.0000   
  21.22011    1906.0000   
  21.23011    1905.0000   
  21.24011    1985.0000   
  21.25011    1959.0000   
  21.26011    1964.0000   
  21.27011    1884.0000   
  21.28011    1999.0000   
  21.29011    1971.0000   
  21.30011    1848.0000   
  21.31011    1994.0000   
  21.32011    1975.0000   
  21.33011    1893.0000   
  21.34011    1896.0000   
  21.35011    1934.0000   
  21.36011    1876.0000   
  21.37011    1928.0000   
  21.38011    1933.0000   
  21.39011    1902.0000   
  21.40011    1954.0000   
  21.41011    1896.0000   
  21.42011    1846.0000   
  21.43011    1936.0000   
  21.44011    1945.0000   
  21.45011    1950.0000   
  21.46011    1993.0000   
  21.47011    2057.0000   
  21.48011    2018.0000   
  21.49011    2072.0000   
  21.50011    2015.0000   
  21.51011    2138.0000   
  21.52011    2240.0000   
  21.53011    2300.0000   
  21.54011    2474.0000   
  21.55011    2699.0000   
  21.56011    2905.0000   
  21.57011    3174.0000   
  21.58011    3364.0000   
  21.59011    3707.0000   
  21.60011    3906.0000   
  21.61012    3929.0000   
  21.62012    3943.0000   
  21.63012    3823.0000   
  21.64012    3820.0000   
  21.65012    3537.0000   
  21.66012    3285.0000   
  21.67012    2992.0000   
  21.68012    2706.0000   
  21.69012    2580.0000   
  21.70012    2352.0000   
  21.71012    2236.0000   
  21.72012    2091.0000   
  21.73012    2056.0000   
  21.74012    1930.0000   
  21.75012    1957.0000   
  21.76012    1865.0000   
  21.77012    1974.0000   
  21.78012    1826.0000   
  21.79012    1833.0000   
  21.80012    1830.0000   
  21.81012    1827.0000   
  21.82012    1890.0000   
  21.83012    1828.0000   
  21.84012    1826.0000   
  21.85012    1789.0000   
  21.86012    1786.0000   
  21.87012    1842.0000   
  21.88012    1830.0000   
  21.89012    1778.0000   
  21.90012    1756.0000   
  21.91012    1785.0000   
  21.92012    1792.0000   
  21.93012    1846.0000   
  21.94012    1797.0000   
  21.95012    1722.0000   
  21.96012    1786.0000   
  21.97012    1844.0000   
  21.98012    1856.0000   
  21.99012    1819.0000   
  22.00012    1841.0000   
  22.01012    1713.0000   
  22.02012    1799.0000   
  22.03012    1845.0000   
  22.04012    1860.0000   
  22.05013    1768.0000   
  22.06013    1773.0000   
  22.07013    1830.0000   
  22.08013    1770.0000   
  22.09013    1822.0000   
  22.10013    1775.0000   
  22.11013    1825.0000   
  22.12013    1780.0000   
  22.13013    1767.0000   
  22.14013    1830.0000   
  22.15013    1774.0000   
  22.16013    1793.0000   
  22.17013    1741.0000   
  22.18013    1761.0000   
  22.19013    1697.0000   
  22.20013    1767.0000   
  22.21013    1789.0000   
  22.22013    1751.0000   
  22.23013    1845.0000   
  22.24013    1750.0000   
  22.25013    1806.0000   
  22.26013    1822.0000   
  22.27013    1761.0000   
  22.28013    1748.0000   
  22.29013    1792.0000   
  22.30013    1665.0000   
  22.31013    1737.0000   
  22.32013    1818.0000   
  22.33013    1767.0000   
  22.34013    1707.0000   
  22.35013    1778.0000   
  22.36013    1757.0000   
  22.37013    1770.0000   
  22.38013    1808.0000   
  22.39013    1829.0000   
  22.40013    1838.0000   
  22.41013    1811.0000   
  22.42013    1882.0000   
  22.43013    1957.0000   
  22.44013    1979.0000   
  22.45013    2072.0000   
  22.46013    2165.0000   
  22.47013    2266.0000   
  22.48013    2359.0000   
  22.49014    2418.0000   
  22.50014    2656.0000   
  22.51014    2736.0000   
  22.52014    2821.0000   
  22.53014    2775.0000   
  22.54014    2738.0000   
  22.55014    2695.0000   
  22.56014    2630.0000   
  22.57014    2472.0000   
  22.58014    2309.0000   
  22.59014    2219.0000   
  22.60014    2038.0000   
  22.61014    1968.0000   
  22.62014    1927.0000   
  22.63014    1894.0000   
  22.64014    1750.0000   
  22.65014    1795.0000   
  22.66014    1736.0000   
  22.67014    1749.0000   
  22.68014    1748.0000   
  22.69014    1696.0000   
  22.70014    1758.0000   
  22.71014    1799.0000   
  22.72014    1715.0000   
  22.73014    1692.0000   
  22.74014    1713.0000   
  22.75014    1684.0000   
  22.76014    1735.0000   
  22.77014    1824.0000   
  22.78014    1896.0000   
  22.79014    1851.0000   
  22.80014    1997.0000   
  22.81014    2047.0000   
  22.82014    2196.0000   
  22.83014    2355.0000   
  22.84014    2691.0000   
  22.85014    2976.0000   
  22.86014    3418.0000   
  22.87014    3901.0000   
  22.88014    4442.0000   
  22.89014    5006.0000   
  22.90014    5696.0000   
  22.91014    6302.0000   
  22.92015    6731.0000   
  22.93015    6937.0000   
  22.94015    7034.0000   
  22.95015    6965.0000   
  22.96015    6685.0000   
  22.97015    6144.0000   
  22.98015    5439.0000   
  22.99015    5007.0000   
  23.00015    4224.0000   
  23.01015    3667.0000   
  23.02015    3076.0000   
  23.03015    2648.0000   
  23.04015    2411.0000   
  23.05015    2201.0000   
  23.06015    2019.0000   
  23.07015    1890.0000   
  23.08015    1749.0000   
  23.09015    1740.0000   
  23.10015    1706.0000   
  23.11015    1652.0000   
  23.12015    1595.0000   
  23.13015    1677.0000   
  23.14015    1624.0000   
  23.15015    1550.0000   
  23.16015    1621.0000   
  23.17015    1633.0000   
  23.18015    1620.0000   
  23.19015    1610.0000   
  23.20015    1602.0000   
  23.21015    1674.0000   
  23.22015    1564.0000   
  23.23015    1588.0000   
  23.24015    1603.0000   
  23.25015    1631.0000   
  23.26015    1580.0000   
  23.27015    1560.0000   
  23.28015    1616.0000   
  23.29015    1625.0000   
  23.30015    1546.0000   
  23.31015    1532.0000   
  23.32015    1582.0000   
  23.33015    1565.0000   
  23.34015    1560.0000   
  23.35015    1563.0000   
  23.36016    1573.0000   
  23.37016    1529.0000   
  23.38016    1593.0000   
  23.39016    1509.0000   
  23.40016    1566.0000   
  23.41016    1516.0000   
  23.42016    1455.0000   
  23.43016    1544.0000   
  23.44016    1499.0000   
  23.45016    1488.0000   
  23.46016    1517.0000   
  23.47016    1518.0000   
  23.48016    1552.0000   
  23.49016    1603.0000   
  23.50016    1539.0000   
  23.51016    1508.0000   
  23.52016    1557.0000   
  23.53016    1480.0000   
  23.54016    1509.0000   
  23.55016    1546.0000   
  23.56016    1500.0000   
  23.57016    1532.0000   
  23.58016    1499.0000   
  23.59016    1529.0000   
  23.60016    1411.0000   
  23.61016    1476.0000   
  23.62016    1488.0000   
  23.63016    1489.0000   
  23.64016    1476.0000   
  23.65016    1517.0000   
  23.66016    1445.0000   
  23.67016    1482.0000   
  23.68016    1507.0000   
  23.69016    1550.0000   
  23.70016    1522.0000   
  23.71016    1487.0000   
  23.72016    1490.0000   
  23.73016    1563.0000   
  23.74016    1646.0000   
  23.75016    1647.0000   
  23.76016    1548.0000   
  23.77016    1572.0000   
  23.78016    1718.0000   
  23.79016    1756.0000   
  23.80017    1833.0000   
  23.81017    1950.0000   
  23.82017    2085.0000   
  23.83017    2180.0000   
  23.84017    2412.0000   
  23.85017    2501.0000   
  23.86017    2580.0000   
  23.87017    2612.0000   
  23.88017    2533.0000   
  23.89017    2461.0000   
  23.90017    2457.0000   
  23.91017    2444.0000   
  23.92017    2275.0000   
  23.93017    2098.0000   
  23.94017    1989.0000   
  23.95017    1821.0000   
  23.96017    1712.0000   
  23.97017    1638.0000   
  23.98017    1556.0000   
  23.99017    1489.0000   
  24.00017    1535.0000   
  24.01017    1492.0000   
  24.02017    1478.0000   
  24.03017    1456.0000   
  24.04017    1383.0000   
  24.05017    1400.0000   
  24.06017    1429.0000   
  24.07017    1388.0000   
  24.08017    1423.0000   
  24.09017    1324.0000   
  24.10017    1381.0000   
  24.11017    1361.0000   
  24.12017    1464.0000   
  24.13017    1400.0000   
  24.14017    1371.0000   
  24.15017    1446.0000   
  24.16017    1397.0000   
  24.17017    1405.0000   
  24.18017    1432.0000   
  24.19017    1370.0000   
  24.20017    1366.0000   
  24.21017    1411.0000   
  24.22017    1400.0000   
  24.23018    1411.0000   
  24.24018    1363.0000   
  24.25018    1348.0000   
  24.26018    1365.0000   
  24.27018    1318.0000   
  24.28018    1330.0000   
  24.29018    1350.0000   
  24.30018    1333.0000   
  24.31018    1387.0000   
  24.32018    1330.0000   
  24.33018    1328.0000   
  24.34018    1369.0000   
  24.35018    1298.0000   
  24.36018    1332.0000   
  24.37018    1316.0000   
  24.38018    1361.0000   
  24.39018    1348.0000   
  24.40018    1351.0000   
  24.41018    1325.0000   
  24.42018    1360.0000   
  24.43018    1437.0000   
  24.44018    1355.0000   
  24.45018    1334.0000   
  24.46018    1282.0000   
  24.47018    1333.0000   
  24.48018    1297.0000   
  24.49018    1345.0000   
  24.50018    1301.0000   
  24.51018    1360.0000   
  24.52018    1346.0000   
  24.53018    1387.0000   
  24.54018    1376.0000   
  24.55018    1340.0000   
  24.56018    1412.0000   
  24.57018    1364.0000   
  24.58018    1369.0000   
  24.59018    1398.0000   
  24.60018    1368.0000   
  24.61018    1388.0000   
  24.62018    1385.0000   
  24.63018    1347.0000   
  24.64018    1437.0000   
  24.65018    1382.0000   
  24.66018    1378.0000   
  24.67019    1316.0000   
  24.68019    1393.0000   
  24.69019    1404.0000   
  24.70019    1395.0000   
  24.71019    1379.0000   
  24.72019    1497.0000   
  24.73019    1539.0000   
  24.74019    1523.0000   
  24.75019    1584.0000   
  24.76019    1705.0000   
  24.77019    1850.0000   
  24.78019    1926.0000   
  24.79019    1975.0000   
  24.80019    2119.0000   
  24.81019    2145.0000   
  24.82019    2115.0000   
  24.83019    2276.0000   
  24.84019    2169.0000   
  24.85019    2166.0000   
  24.86019    2042.0000   
  24.87019    1977.0000   
  24.88019    1829.0000   
  24.89019    1746.0000   
  24.90019    1628.0000   
  24.91019    1534.0000   
  24.92019    1449.0000   
  24.93019    1418.0000   
  24.94019    1385.0000   
  24.95019    1345.0000   
  24.96019    1372.0000   
  24.97019    1347.0000   
  24.98019    1325.0000   
  24.99019    1255.0000   
  25.00019    1237.0000   
  25.01019    1175.0000   
  25.02019    1260.0000   
  25.03019    1261.0000   
  25.04019    1259.0000   
  25.05019    1236.0000   
  25.06019    1225.0000   
  25.07019    1175.0000   
  25.08019    1244.0000   
  25.09019    1227.0000   
  25.10019    1216.0000   
  25.11020    1218.0000   
  25.12020    1273.0000   
  25.13020    1198.0000   
  25.14020    1148.0000   
  25.15020    1263.0000   
  25.16020    1227.0000   
  25.17020    1156.0000   
  25.18020    1150.0000   
  25.19020    1228.0000   
  25.20020    1209.0000   
  25.21020    1185.0000   
  25.22020    1191.0000   
  25.23020    1235.0000   
  25.24020    1187.0000   
  25.25020    1192.0000   
  25.26020    1279.0000   
  25.27020    1266.0000   
  25.28020    1228.0000   
  25.29020    1159.0000   
  25.30020    1184.0000   
  25.31020    1194.0000   
  25.32020    1178.0000   
  25.33020    1142.0000   
  25.34020    1151.0000   
  25.35020    1191.0000   
  25.36020    1110.0000   
  25.37020    1179.0000   
  25.38020    1189.0000   
  25.39020    1159.0000   
  25.40020    1192.0000   
  25.41020    1149.0000   
  25.42020    1123.0000   
  25.43020    1183.0000   
  25.44020    1249.0000   
  25.45020    1184.0000   
  25.46020    1189.0000   
  25.47020    1171.0000   
  25.48020    1168.0000   
  25.49020    1143.0000   
  25.50020    1158.0000   
  25.51020    1170.0000   
  25.52020    1159.0000   
  25.53020    1222.0000   
  25.54021    1134.0000   
  25.55021    1181.0000   
  25.56021    1190.0000   
  25.57021    1183.0000   
  25.58021    1129.0000   
  25.59021    1166.0000   
  25.60021    1192.0000   
  25.61021    1158.0000   
  25.62021    1132.0000   
  25.63021    1119.0000   
  25.64021    1121.0000   
  25.65021    1151.0000   
  25.66021    1162.0000   
  25.67021    1166.0000   
  25.68021    1108.0000   
  25.69021    1144.0000   
  25.70021    1112.0000   
  25.71021    1136.0000   
  25.72021    1171.0000   
  25.73021    1102.0000   
  25.74021    1120.0000   
  25.75021    1163.0000   
  25.76021    1200.0000   
  25.77021    1164.0000   
  25.78021    1127.0000   
  25.79021    1144.0000   
  25.80021    1182.0000   
  25.81021    1161.0000   
  25.82021    1170.0000   
  25.83021    1150.0000   
  25.84021    1104.0000   
  25.85021    1139.0000   
  25.86021    1104.0000   
  25.87021    1146.0000   
  25.88021    1113.0000   
  25.89021    1125.0000   
  25.90021    1102.0000   
  25.91021    1068.0000   
  25.92021    1128.0000   
  25.93021    1057.0000   
  25.94021    1107.0000   
  25.95021    1159.0000   
  25.96021    1120.0000   
  25.97021    1103.0000   
  25.98022    1138.0000   
  25.99022    1125.0000   
  26.00022    1094.0000   
  26.01022    1072.0000   
  26.02022    1065.0000   
  26.03022    1161.0000   
  26.04022    1115.0000   
  26.05022    1151.0000   
  26.06022    1089.0000   
  26.07022    1105.0000   
  26.08022    1123.0000   
  26.09022    1052.0000   
  26.10022    1070.0000   
  26.11022    1118.0000   
  26.12022    1156.0000   
  26.13022    1118.0000   
  26.14022    1099.0000   
  26.15022    1089.0000   
  26.16022    1110.0000   
  26.17022    1103.0000   
  26.18022    1132.0000   
  26.19022    1103.0000   
  26.20022    1186.0000   
  26.21022    1185.0000   
  26.22022    1229.0000   
  26.23022    1285.0000   
  26.24022    1257.0000   
  26.25022    1356.0000   
  26.26022    1355.0000   
  26.27022    1393.0000   
  26.28022    1521.0000   
  26.29022    1459.0000   
  26.30022    1550.0000   
  26.31022    1517.0000   
  26.32022    1486.0000   
  26.33022    1488.0000   
  26.34022    1440.0000   
  26.35022    1368.0000   
  26.36022    1359.0000   
  26.37022    1268.0000   
  26.38022    1238.0000   
  26.39022    1186.0000   
  26.40022    1193.0000   
  26.41022    1141.0000   
  26.42023    1125.0000   
  26.43023    1094.0000   
  26.44023    1078.0000   
  26.45023    1065.0000   
  26.46023    1094.0000   
  26.47023    1105.0000   
  26.48023    1079.0000   
  26.49023    1052.0000   
  26.50023    1110.0000   
  26.51023    1096.0000   
  26.52023    1053.0000   
  26.53023    1059.0000   
  26.54023    1043.0000   
  26.55023    1020.0000   
  26.56023    1034.0000   
  26.57023    1065.0000   
  26.58023    1069.0000   
  26.59023    1068.0000   
  26.60023    1010.0000   
  26.61023     982.0000   
  26.62023    1030.0000   
  26.63023    1022.0000   
  26.64023    1059.0000   
  26.65023    1016.0000   
  26.66023    1019.0000   
  26.67023     987.0000   
  26.68023    1061.0000   
  26.69023     999.0000   
  26.70023    1074.0000   
  26.71023     997.0000   
  26.72023     978.0000   
  26.73023    1020.0000   
  26.74023    1057.0000   
  26.75023    1048.0000   
  26.76023    1058.0000   
  26.77023    1051.0000   
  26.78023    1101.0000   
  26.79023    1105.0000   
  26.80023    1107.0000   
  26.81023    1142.0000   
  26.82023    1108.0000   
  26.83023    1211.0000   
  26.84023    1182.0000   
  26.85023    1208.0000   
  26.86024    1240.0000   
  26.87024    1192.0000   
  26.88024    1175.0000   
  26.89024    1198.0000   
  26.90024    1188.0000   
  26.91024    1177.0000   
  26.92024    1166.0000   
  26.93024    1192.0000   
  26.94024    1095.0000   
  26.95024    1075.0000   
  26.96024    1076.0000   
  26.97024    1094.0000   
  26.98024    1069.0000   
  26.99024    1102.0000   
  27.00024    1123.0000   
  27.01024    1048.0000   
  27.02024    1075.0000   
  27.03024     999.0000   
  27.04024    1003.0000   
  27.05024     969.0000   
  27.06024     962.0000   
  27.07024     970.0000   
  27.08024    1004.0000   
  27.09024    1033.0000   
  27.10024    1024.0000   
  27.11024     994.0000   
  27.12024    1062.0000   
  27.13024     999.0000   
  27.14024    1004.0000   
  27.15024    1124.0000   
  27.16024    1142.0000   
  27.17024    1087.0000   
  27.18024    1137.0000   
  27.19024    1096.0000   
  27.20024    1160.0000   
  27.21024    1126.0000   
  27.22024    1164.0000   
  27.23024    1135.0000   
  27.24024    1113.0000   
  27.25024    1131.0000   
  27.26024    1056.0000   
  27.27024    1112.0000   
  27.28024    1080.0000   
  27.29025    1007.0000   
  27.30025    1067.0000   
  27.31025     996.0000   
  27.32025     956.0000   
  27.33025     953.0000   
  27.34025    1016.0000   
  27.35025     997.0000   
  27.36025     987.0000   
  27.37025     997.0000   
  27.38025     986.0000   
  27.39025     979.0000   
  27.40025     962.0000   
  27.41025     948.0000   
  27.42025     963.0000   
  27.43025     939.0000   
  27.44025     910.0000   
  27.45025     900.0000   
  27.46025     948.0000   
  27.47025     952.0000   
  27.48025     984.0000   
  27.49025     974.0000   
  27.50025     972.0000   
  27.51025     960.0000   
  27.52025     938.0000   
  27.53025     922.0000   
  27.54025     965.0000   
  27.55025     964.0000   
  27.56025     940.0000   
  27.57025     962.0000   
  27.58025     925.0000   
  27.59025     944.0000   
  27.60025     977.0000   
  27.61025     943.0000   
  27.62025     966.0000   
  27.63025     934.0000   
  27.64025     929.0000   
  27.65025     946.0000   
  27.66025     977.0000   
  27.67025     955.0000   
  27.68025     973.0000   
  27.69025     966.0000   
  27.70025     982.0000   
  27.71025     995.0000   
  27.72025     960.0000   
  27.73026     966.0000   
  27.74026     923.0000   
  27.75026     894.0000   
  27.76026     973.0000   
  27.77026     956.0000   
  27.78026     910.0000   
  27.79026     942.0000   
  27.80026     935.0000   
  27.81026     953.0000   
  27.82026     885.0000   
  27.83026     925.0000   
  27.84026     934.0000   
  27.85026     960.0000   
  27.86026     969.0000   
  27.87026     934.0000   
  27.88026     907.0000   
  27.89026     929.0000   
  27.90026     898.0000   
  27.91026     921.0000   
  27.92026     964.0000   
  27.93026     893.0000   
  27.94026     889.0000   
  27.95026     926.0000   
  27.96026     876.0000   
  27.97026     900.0000   
  27.98026     885.0000   
  27.99026     961.0000   
  28.00026     998.0000   
  28.01026     960.0000   
  28.02026     904.0000   
  28.03026     935.0000   
  28.04026     911.0000   
  28.05026     905.0000   
  28.06026     891.0000   
  28.07026     923.0000   
  28.08026     925.0000   
  28.09026     896.0000   
  28.10026     879.0000   
  28.11026     926.0000   
  28.12026     903.0000   
  28.13026     847.0000   
  28.14026     848.0000   
  28.15026     903.0000   
  28.16026     884.0000   
  28.17027     953.0000   
  28.18027     870.0000   
  28.19027     891.0000   
  28.20027     908.0000   
  28.21027     880.0000   
  28.22027     923.0000   
  28.23027     911.0000   
  28.24027     897.0000   
  28.25027     895.0000   
  28.26027     962.0000   
  28.27027     879.0000   
  28.28027     845.0000   
  28.29027     899.0000   
  28.30027     871.0000   
  28.31027     808.0000   
  28.32027     847.0000   
  28.33027     852.0000   
  28.34027     874.0000   
  28.35027     921.0000   
  28.36027     921.0000   
  28.37027     904.0000   
  28.38027     885.0000   
  28.39027     911.0000   
  28.40027     844.0000   
  28.41027     858.0000   
  28.42027     877.0000   
  28.43027     887.0000   
  28.44027     902.0000   
  28.45027     878.0000   
  28.46027     845.0000   
  28.47027     886.0000   
  28.48027     901.0000   
  28.49027     860.0000   
  28.50027     865.0000   
  28.51027     917.0000   
  28.52027     910.0000   
  28.53027     872.0000   
  28.54027     845.0000   
  28.55027     860.0000   
  28.56027     831.0000   
  28.57027     865.0000   
  28.58027     862.0000   
  28.59027     901.0000   
  28.60028     861.0000   
  28.61028     886.0000   
  28.62028     928.0000   
  28.63028     944.0000   
  28.64028     860.0000   
  28.65028     860.0000   
  28.66028     882.0000   
  28.67028     863.0000   
  28.68028     873.0000   
  28.69028     850.0000   
  28.70028     916.0000   
  28.71028     889.0000   
  28.72028     898.0000   
  28.73028     938.0000   
  28.74028     922.0000   
  28.75028     952.0000   
  28.76028    1026.0000   
  28.77028    1026.0000   
  28.78028    1119.0000   
  28.79028    1144.0000   
  28.80028    1126.0000   
  28.81028    1139.0000   
  28.82028    1201.0000   
  28.83028    1203.0000   
  28.84028    1162.0000   
  28.85028    1128.0000   
  28.86028    1140.0000   
  28.87028    1033.0000   
  28.88028     986.0000   
  28.89028     968.0000   
  28.90028     962.0000   
  28.91028     990.0000   
  28.92028     938.0000   
  28.93028     917.0000   
  28.94028     913.0000   
  28.95028     907.0000   
  28.96028     834.0000   
  28.97028     874.0000   
  28.98028     850.0000   
  28.99028     866.0000   
  29.00028     863.0000   
  29.01028     808.0000   
  29.02028     865.0000   
  29.03028     849.0000   
  29.04029     831.0000   
  29.05029     845.0000   
  29.06029     825.0000   
  29.07029     881.0000   
  29.08029     846.0000   
  29.09029     856.0000   
  29.10029     849.0000   
  29.11029     873.0000   
  29.12029     802.0000   
  29.13029     799.0000   
  29.14029     828.0000   
  29.15029     808.0000   
  29.16029     832.0000   
  29.17029     810.0000   
  29.18029     814.0000   
  29.19029     818.0000   
  29.20029     870.0000   
  29.21029     814.0000   
  29.22029     800.0000   
  29.23029     838.0000   
  29.24029     858.0000   
  29.25029     816.0000   
  29.26029     801.0000   
  29.27029     853.0000   
  29.28029     824.0000   
  29.29029     855.0000   
  29.30029     833.0000   
  29.31029     839.0000   
  29.32029     821.0000   
  29.33029     845.0000   
  29.34029     820.0000   
  29.35029     839.0000   
  29.36029     817.0000   
  29.37029     847.0000   
  29.38029     821.0000   
  29.39029     885.0000   
  29.40029     838.0000   
  29.41029     847.0000   
  29.42029     845.0000   
  29.43029     837.0000   
  29.44029     849.0000   
  29.45029     852.0000   
  29.46029     898.0000   
  29.47029     844.0000   
  29.48030     872.0000   
  29.49030     879.0000   
  29.50030     869.0000   
  29.51030     896.0000   
  29.52030     861.0000   
  29.53030     889.0000   
  29.54030     960.0000   
  29.55030    1005.0000   
  29.56030     996.0000   
  29.57030    1046.0000   
  29.58030    1108.0000   
  29.59030    1113.0000   
  29.60030    1165.0000   
  29.61030    1181.0000   
  29.62030    1239.0000   
  29.63030    1233.0000   
  29.64030    1285.0000   
  29.65030    1197.0000   
  29.66030    1157.0000   
  29.67030    1156.0000   
  29.68030    1155.0000   
  29.69030    1058.0000   
  29.70030     993.0000   
  29.71030     942.0000   
  29.72030     926.0000   
  29.73030     858.0000   
  29.74030     917.0000   
  29.75030     890.0000   
  29.76030     806.0000   
  29.77030     829.0000   
  29.78030     831.0000   
  29.79030     772.0000   
  29.80030     861.0000   
  29.81030     801.0000   
  29.82030     811.0000   
  29.83030     817.0000   
  29.84030     813.0000   
  29.85030     796.0000   
  29.86030     787.0000   
  29.87030     831.0000   
  29.88030     816.0000   
  29.89030     795.0000   
  29.90030     795.0000   
  29.91031     837.0000   
  29.92031     826.0000   
  29.93031     801.0000   
  29.94031     777.0000   
  29.95031     811.0000   
  29.96031     795.0000   
  29.97031     796.0000   
  29.98031     736.0000   
  29.99031     802.0000   
  30.00031     848.0000   
  30.01031     812.0000   
  30.02031     791.0000   
  30.03031     774.0000   
  30.04031     781.0000   
  30.05031     794.0000   
  30.06031     748.0000   
  30.07031     779.0000   
  30.08031     800.0000   
  30.09031     807.0000   
  30.10031     781.0000   
  30.11031     849.0000   
  30.12031     802.0000   
  30.13031     801.0000   
  30.14031     791.0000   
  30.15031     831.0000   
  30.16031     819.0000   
  30.17031     794.0000   
  30.18031     834.0000   
  30.19031     856.0000   
  30.20031     815.0000   
  30.21031     798.0000   
  30.22031     731.0000   
  30.23031     784.0000   
  30.24031     768.0000   
  30.25031     800.0000   
  30.26031     775.0000   
  30.27031     803.0000   
  30.28031     791.0000   
  30.29031     780.0000   
  30.30031     776.0000   
  30.31031     788.0000   
  30.32031     739.0000   
  30.33031     799.0000   
  30.34031     747.0000   
  30.35032     761.0000   
  30.36032     746.0000   
  30.37032     810.0000   
  30.38032     787.0000   
  30.39032     779.0000   
  30.40032     790.0000   
  30.41032     798.0000   
  30.42032     799.0000   
  30.43032     766.0000   
  30.44032     790.0000   
  30.45032     753.0000   
  30.46032     788.0000   
  30.47032     776.0000   
  30.48032     774.0000   
  30.49032     826.0000   
  30.50032     797.0000   
  30.51032     809.0000   
  30.52032     804.0000   
  30.53032     743.0000   
  30.54032     749.0000   
  30.55032     768.0000   
  30.56032     829.0000   
  30.57032     742.0000   
  30.58032     753.0000   
  30.59032     794.0000   
  30.60032     767.0000   
  30.61032     761.0000   
  30.62032     780.0000   
  30.63032     816.0000   
  30.64032     816.0000   
  30.65032     742.0000   
  30.66032     769.0000   
  30.67032     763.0000   
  30.68032     806.0000   
  30.69032     754.0000   
  30.70032     783.0000   
  30.71032     787.0000   
  30.72032     743.0000   
  30.73032     778.0000   
  30.74032     730.0000   
  30.75032     793.0000   
  30.76032     795.0000   
  30.77032     771.0000   
  30.78032     756.0000   
  30.79033     761.0000   
  30.80033     726.0000   
  30.81033     763.0000   
  30.82033     768.0000   
  30.83033     798.0000   
  30.84033     798.0000   
  30.85033     821.0000   
  30.86033     768.0000   
  30.87033     759.0000   
  30.88033     773.0000   
  30.89033     748.0000   
  30.90033     751.0000   
  30.91033     768.0000   
  30.92033     746.0000   
  30.93033     721.0000   
  30.94033     730.0000   
  30.95033     785.0000   
  30.96033     782.0000   
  30.97033     762.0000   
  30.98033     753.0000   
  30.99033     756.0000   
  31.00033     759.0000   
  31.01033     768.0000   
  31.02033     776.0000   
  31.03033     751.0000   
  31.04033     748.0000   
  31.05033     703.0000   
  31.06033     743.0000   
  31.07033     745.0000   
  31.08033     780.0000   
  31.09033     662.0000   
  31.10033     744.0000   
  31.11033     775.0000   
  31.12033     733.0000   
  31.13033     735.0000   
  31.14033     763.0000   
  31.15033     797.0000   
  31.16033     745.0000   
  31.17033     754.0000   
  31.18033     732.0000   
  31.19033     734.0000   
  31.20033     695.0000   
  31.21033     761.0000   
  31.22034     726.0000   
  31.23034     780.0000   
  31.24034     771.0000   
  31.25034     741.0000   
  31.26034     726.0000   
  31.27034     698.0000   
  31.28034     734.0000   
  31.29034     739.0000   
  31.30034     739.0000   
  31.31034     737.0000   
  31.32034     733.0000   
  31.33034     748.0000   
  31.34034     712.0000   
  31.35034     745.0000   
  31.36034     786.0000   
  31.37034     766.0000   
  31.38034     735.0000   
  31.39034     726.0000   
  31.40034     711.0000   
  31.41034     737.0000   
  31.42034     741.0000   
  31.43034     745.0000   
  31.44034     753.0000   
  31.45034     758.0000   
  31.46034     761.0000   
  31.47034     760.0000   
  31.48034     778.0000   
  31.49034     787.0000   
  31.50034     743.0000   
  31.51034     758.0000   
  31.52034     789.0000   
  31.53034     756.0000   
  31.54034     745.0000   
  31.55034     784.0000   
  31.56034     781.0000   
  31.57034     736.0000   
  31.58034     778.0000   
  31.59034     775.0000   
  31.60034     767.0000   
  31.61034     735.0000   
  31.62034     720.0000   
  31.63034     738.0000   
  31.64034     760.0000   
  31.65034     780.0000   
  31.66035     796.0000   
  31.67035     727.0000   
  31.68035     783.0000   
  31.69035     774.0000   
  31.70035     806.0000   
  31.71035     804.0000   
  31.72035     812.0000   
  31.73035     800.0000   
  31.74035     782.0000   
  31.75035     853.0000   
  31.76035     890.0000   
  31.77035     883.0000   
  31.78035     913.0000   
  31.79035     952.0000   
  31.80035     950.0000   
  31.81035     984.0000   
  31.82035     943.0000   
  31.83035     945.0000   
  31.84035     874.0000   
  31.85035     951.0000   
  31.86035     932.0000   
  31.87035     948.0000   
  31.88035     941.0000   
  31.89035     885.0000   
  31.90035     860.0000   
  31.91035     856.0000   
  31.92035     859.0000   
  31.93035     792.0000   
  31.94035     808.0000   
  31.95035     829.0000   
  31.96035     794.0000   
  31.97035     803.0000   
  31.98035     780.0000   
  31.99035     836.0000   
  32.00035     818.0000   
  32.01035     814.0000   
  32.02035     825.0000   
  32.03035     842.0000   
  32.04035     803.0000   
  32.05035     823.0000   
  32.06035     803.0000   
  32.07035     818.0000   
  32.08035     802.0000   
  32.09035     805.0000   
  32.10035     855.0000   
  32.11036     844.0000   
  32.12035     843.0000   
  32.13036     827.0000   
  32.14035     856.0000   
  32.15036     828.0000   
  32.16035     814.0000   
  32.17036     907.0000   
  32.18036     844.0000   
  32.19036     771.0000   
  32.20036     845.0000   
  32.21036     794.0000   
  32.22036     762.0000   
  32.23036     791.0000   
  32.24036     796.0000   
  32.25036     752.0000   
  32.26036     774.0000   
  32.27036     770.0000   
  32.28036     755.0000   
  32.29036     751.0000   
  32.30036     747.0000   
  32.31036     766.0000   
  32.32036     736.0000   
  32.33036     743.0000   
  32.34036     737.0000   
  32.35036     769.0000   
  32.36036     767.0000   
  32.37036     761.0000   
  32.38036     721.0000   
  32.39036     713.0000   
  32.40036     752.0000   
  32.41036     723.0000   
  32.42036     754.0000   
  32.43036     705.0000   
  32.44036     731.0000   
  32.45036     824.0000   
  32.46036     715.0000   
  32.47036     722.0000   
  32.48036     684.0000   
  32.49036     723.0000   
  32.50036     752.0000   
  32.51036     774.0000   
  32.52036     707.0000   
  32.53036     760.0000   
  32.54036     759.0000   
  32.55037     787.0000   
  32.56036     726.0000   
  32.57037     738.0000   
  32.58036     752.0000   
  32.59037     743.0000   
  32.60036     741.0000   
  32.61037     730.0000   
  32.62037     704.0000   
  32.63037     731.0000   
  32.64037     741.0000   
  32.65037     729.0000   
  32.66037     743.0000   
  32.67037     771.0000   
  32.68037     741.0000   
  32.69037     690.0000   
  32.70037     769.0000   
  32.71037     778.0000   
  32.72037     762.0000   
  32.73037     757.0000   
  32.74037     805.0000   
  32.75037     801.0000   
  32.76037     810.0000   
  32.77037     807.0000   
  32.78037     883.0000   
  32.79037     834.0000   
  32.80037     809.0000   
  32.81037     836.0000   
  32.82037     877.0000   
  32.83037     874.0000   
  32.84037     809.0000   
  32.85037     793.0000   
  32.86037     815.0000   
  32.87037     809.0000   
  32.88037     818.0000   
  32.89037     774.0000   
  32.90037     781.0000   
  32.91037     787.0000   
  32.92037     748.0000   
  32.93037     759.0000   
  32.94037     750.0000   
  32.95037     767.0000   
  32.96037     750.0000   
  32.97038     744.0000   
  32.98037     765.0000   
  32.99038     737.0000   
  33.00037     666.0000   
  33.01038     725.0000   
  33.02037     751.0000   
  33.03038     711.0000   
  33.04037     701.0000   
  33.05038     747.0000   
  33.06038     720.0000   
  33.07038     770.0000   
  33.08038     743.0000   
  33.09038     763.0000   
  33.10038     737.0000   
  33.11038     719.0000   
  33.12038     726.0000   
  33.13038     734.0000   
  33.14038     748.0000   
  33.15038     729.0000   
  33.16038     751.0000   
  33.17038     801.0000   
  33.18038     766.0000   
  33.19038     739.0000   
  33.20038     788.0000   
  33.21038     770.0000   
  33.22038     863.0000   
  33.23038     893.0000   
  33.24038     893.0000   
  33.25038     917.0000   
  33.26038    1001.0000   
  33.27038    1017.0000   
  33.28038    1010.0000   
  33.29038    1062.0000   
  33.30038    1044.0000   
  33.31038     999.0000   
  33.32038    1047.0000   
  33.33038    1044.0000   
  33.34038     981.0000   
  33.35038     944.0000   
  33.36038     996.0000   
  33.37038     949.0000   
  33.38038     936.0000   
  33.39038     854.0000   
  33.40038     746.0000   
  33.41039     764.0000   
  33.42038     773.0000   
  33.43039     777.0000   
  33.44038     786.0000   
  33.45039     752.0000   
  33.46038     728.0000   
  33.47039     751.0000   
  33.48038     757.0000   
  33.49039     780.0000   
  33.50039     749.0000   
  33.51039     777.0000   
  33.52039     754.0000   
  33.53039     744.0000   
  33.54039     789.0000   
  33.55039     732.0000   
  33.56039     719.0000   
  33.57039     706.0000   
  33.58039     708.0000   
  33.59039     765.0000   
  33.60039     754.0000   
  33.61039     742.0000   
  33.62039     792.0000   
  33.63039     738.0000   
  33.64039     777.0000   
  33.65039     744.0000   
  33.66039     728.0000   
  33.67039     705.0000   
  33.68039     755.0000   
  33.69039     706.0000   
  33.70039     719.0000   
  33.71039     751.0000   
  33.72039     761.0000   
  33.73039     766.0000   
  33.74039     779.0000   
  33.75039     728.0000   
  33.76039     754.0000   
  33.77039     720.0000   
  33.78039     751.0000   
  33.79039     784.0000   
  33.80039     814.0000   
  33.81039     757.0000   
  33.82039     827.0000   
  33.83039     832.0000   
  33.84039     816.0000   
  33.85040     802.0000   
  33.86039     813.0000   
  33.87040     774.0000   
  33.88039     812.0000   
  33.89040     794.0000   
  33.90039     804.0000   
  33.91040     775.0000   
  33.92039     774.0000   
  33.93040     803.0000   
  33.94040     762.0000   
  33.95040     738.0000   
  33.96040     748.0000   
  33.97040     755.0000   
  33.98040     758.0000   
  33.99040     752.0000   
  34.00040     728.0000   
  34.01040     761.0000   
  34.02040     789.0000   
  34.03040     703.0000   
  34.04040     726.0000   
  34.05040     741.0000   
  34.06040     718.0000   
  34.07040     753.0000   
  34.08040     705.0000   
  34.09040     739.0000   
  34.10040     762.0000   
  34.11040     730.0000   
  34.12040     729.0000   
  34.13040     722.0000   
  34.14040     749.0000   
  34.15040     764.0000   
  34.16040     752.0000   
  34.17040     733.0000   
  34.18040     749.0000   
  34.19040     705.0000   
  34.20040     735.0000   
  34.21040     773.0000   
  34.22040     723.0000   
  34.23040     787.0000   
  34.24040     726.0000   
  34.25040     727.0000   
  34.26040     750.0000   
  34.27040     778.0000   
  34.28040     789.0000   
  34.29041     762.0000   
  34.30040     756.0000   
  34.31041     738.0000   
  34.32040     784.0000   
  34.33041     770.0000   
  34.34040     755.0000   
  34.35041     811.0000   
  34.36040     833.0000   
  34.37041     804.0000   
  34.38041     865.0000   
  34.39041     868.0000   
  34.40041    1013.0000   
  34.41041    1058.0000   
  34.42041    1178.0000   
  34.43041    1293.0000   
  34.44041    1480.0000   
  34.45041    1593.0000   
  34.46041    1759.0000   
  34.47041    1938.0000   
  34.48041    2145.0000   
  34.49041    2320.0000   
  34.50041    2450.0000   
  34.51041    2538.0000   
  34.52041    2585.0000   
  34.53041    2586.0000   
  34.54041    2645.0000   
  34.55041    2508.0000   
  34.56041    2484.0000   
  34.57041    2315.0000   
  34.58041    2181.0000   
  34.59041    1978.0000   
  34.60041    1729.0000   
  34.61041    1487.0000   
  34.62041    1368.0000   
  34.63041    1197.0000   
  34.64041    1050.0000   
  34.65041     999.0000   
  34.66041     952.0000   
  34.67041     847.0000   
  34.68041     810.0000   
  34.69041     785.0000   
  34.70041     839.0000   
  34.71041     771.0000   
  34.72041     801.0000   
  34.73042     803.0000   
  34.74041     771.0000   
  34.75042     699.0000   
  34.76041     759.0000   
  34.77042     760.0000   
  34.78041     763.0000   
  34.79042     755.0000   
  34.80042     744.0000   
  34.81042     748.0000   
  34.82042     774.0000   
  34.83042     736.0000   
  34.84042     758.0000   
  34.85042     801.0000   
  34.86042     759.0000   
  34.87042     751.0000   
  34.88042     785.0000   
  34.89042     757.0000   
  34.90042     766.0000   
  34.91042     786.0000   
  34.92042     789.0000   
  34.93042     708.0000   
  34.94042     713.0000   
  34.95042     762.0000   
  34.96042     759.0000   
  34.97042     741.0000   
  34.98042     731.0000   
  34.99042     755.0000   
  35.00042     798.0000   
  35.01042     744.0000   
  35.02042     764.0000   
  35.03042     738.0000   
  35.04042     762.0000   
  35.05042     774.0000   
  35.06042     793.0000   
  35.07042     785.0000   
  35.08042     764.0000   
  35.09042     810.0000   
  35.10042     794.0000   
  35.11042     817.0000   
  35.12042     835.0000   
  35.13042     833.0000   
  35.14042     898.0000   
  35.15042     853.0000   
  35.16042     903.0000   
  35.17043     934.0000   
  35.18042     909.0000   
  35.19043     908.0000   
  35.20042     877.0000   
  35.21043     960.0000   
  35.22042     869.0000   
  35.23043     871.0000   
  35.24043     876.0000   
  35.25043     856.0000   
  35.26043     821.0000   
  35.27043     826.0000   
  35.28043     815.0000   
  35.29043     859.0000   
  35.30043     800.0000   
  35.31043     796.0000   
  35.32043     806.0000   
  35.33043     804.0000   
  35.34043     781.0000   
  35.35043     803.0000   
  35.36043     771.0000   
  35.37043     773.0000   
  35.38043     863.0000   
  35.39043     818.0000   
  35.40043     852.0000   
  35.41043     864.0000   
  35.42043     883.0000   
  35.43043     826.0000   
  35.44043     893.0000   
  35.45043     866.0000   
  35.46043     817.0000   
  35.47043     807.0000   
  35.48043     818.0000   
  35.49043     779.0000   
  35.50043     824.0000   
  35.51043     788.0000   
  35.52043     829.0000   
  35.53043     808.0000   
  35.54043     779.0000   
  35.55043     733.0000   
  35.56043     786.0000   
  35.57043     801.0000   
  35.58043     753.0000   
  35.59044     776.0000   
  35.60043     775.0000   
  35.61044     726.0000   
  35.62043     775.0000   
  35.63044     801.0000   
  35.64043     783.0000   
  35.65044     739.0000   
  35.66043     783.0000   
  35.67044     716.0000   
  35.68044     732.0000   
  35.69044     804.0000   
  35.70044     765.0000   
  35.71044     749.0000   
  35.72044     777.0000   
  35.73044     776.0000   
  35.74044     768.0000   
  35.75044     780.0000   
  35.76044     789.0000   
  35.77044     762.0000   
  35.78044     760.0000   
  35.79044     758.0000   
  35.80044     792.0000   
  35.81044     783.0000   
  35.82044     761.0000   
  35.83044     776.0000   
  35.84044     747.0000   
  35.85044     790.0000   
  35.86044     826.0000   
  35.87044     775.0000   
  35.88044     814.0000   
  35.89044     806.0000   
  35.90044     826.0000   
  35.91044     818.0000   
  35.92044     785.0000   
  35.93044     850.0000   
  35.94044     828.0000   
  35.95044     870.0000   
  35.96044     759.0000   
  35.97044     781.0000   
  35.98044     816.0000   
  35.99044     818.0000   
  36.00044     780.0000   
  36.01044     845.0000   
  36.02044     838.0000   
  36.03045     887.0000   
  36.04044     928.0000   
  36.05045     977.0000   
  36.06044    1093.0000   
  36.07045    1228.0000   
  36.08044    1348.0000   
  36.09045    1540.0000   
  36.10044    1627.0000   
  36.11045    1770.0000   
  36.12045    1828.0000   
  36.13045    1844.0000   
  36.14045    1928.0000   
  36.15045    2033.0000   
  36.16045    2128.0000   
  36.17045    2072.0000   
  36.18045    2081.0000   
  36.19045    2166.0000   
  36.20045    2110.0000   
  36.21045    2229.0000   
  36.22045    2195.0000   
  36.23045    2158.0000   
  36.24045    2121.0000   
  36.25045    2059.0000   
  36.26045    2030.0000   
  36.27045    1924.0000   
  36.28045    2111.0000   
  36.29045    2001.0000   
  36.30045    1940.0000   
  36.31045    1873.0000   
  36.32045    1875.0000   
  36.33045    1827.0000   
  36.34045    1733.0000   
  36.35045    1665.0000   
  36.36045    1498.0000   
  36.37045    1398.0000   
  36.38045    1415.0000   
  36.39045    1248.0000   
  36.40045    1068.0000   
  36.41045    1046.0000   
  36.42045     995.0000   
  36.43045     959.0000   
  36.44045     939.0000   
  36.45045     942.0000   
  36.46045     890.0000   
  36.47046     873.0000   
  36.48045     839.0000   
  36.49046     818.0000   
  36.50045     821.0000   
  36.51046     829.0000   
  36.52045     836.0000   
  36.53046     814.0000   
  36.54045     793.0000   
  36.55046     789.0000   
  36.56046     724.0000   
  36.57046     769.0000   
  36.58046     774.0000   
  36.59046     781.0000   
  36.60046     753.0000   
  36.61046     793.0000   
  36.62046     740.0000   
  36.63046     813.0000   
  36.64046     730.0000   
  36.65046     738.0000   
  36.66046     696.0000   
  36.67046     766.0000   
  36.68046     758.0000   
  36.69046     761.0000   
  36.70046     751.0000   
  36.71046     767.0000   
  36.72046     702.0000   
  36.73046     770.0000   
  36.74046     778.0000   
  36.75046     750.0000   
  36.76046     790.0000   
  36.77046     773.0000   
  36.78046     775.0000   
  36.79046     769.0000   
  36.80046     726.0000   
  36.81046     746.0000   
  36.82046     776.0000   
  36.83046     766.0000   
  36.84046     772.0000   
  36.85046     765.0000   
  36.86046     771.0000   
  36.87046     760.0000   
  36.88046     750.0000   
  36.89046     785.0000   
  36.90046     780.0000   
  36.91047     781.0000   
  36.92046     727.0000   
  36.93047     738.0000   
  36.94046     744.0000   
  36.95047     751.0000   
  36.96046     747.0000   
  36.97047     752.0000   
  36.98046     705.0000   
  36.99047     704.0000   
  37.00047     770.0000   
  37.01047     735.0000   
  37.02047     766.0000   
  37.03047     768.0000   
  37.04047     760.0000   
  37.05047     828.0000   
  37.06047     790.0000   
  37.07047     768.0000   
  37.08047     798.0000   
  37.09047     803.0000   
  37.10047     787.0000   
  37.11047     859.0000   
  37.12047     785.0000   
  37.13047     823.0000   
  37.14047     826.0000   
  37.15047     861.0000   
  37.16047     875.0000   
  37.17047     852.0000   
  37.18047     858.0000   
  37.19047     896.0000   
  37.20047     889.0000   
  37.21047     893.0000   
  37.22047     949.0000   
  37.23047     993.0000   
  37.24047     990.0000   
  37.25047     984.0000   
  37.26047     955.0000   
  37.27047     965.0000   
  37.28047     983.0000   
  37.29047     957.0000   
  37.30047     960.0000   
  37.31047     995.0000   
  37.32047     921.0000   
  37.33047     877.0000   
  37.34047     910.0000   
  37.35048     876.0000   
  37.36047     832.0000   
  37.37048     798.0000   
  37.38047     825.0000   
  37.39048     784.0000   
  37.40047     834.0000   
  37.41048     749.0000   
  37.42048     821.0000   
  37.43048     777.0000   
  37.44048     753.0000   
  37.45048     814.0000   
  37.46048     808.0000   
  37.47048     812.0000   
  37.48048     803.0000   
  37.49048     783.0000   
  37.50048     811.0000   
  37.51048     865.0000   
  37.52048     921.0000   
  37.53048    1017.0000   
  37.54048    1075.0000   
  37.55048    1192.0000   
  37.56048    1231.0000   
  37.57048    1338.0000   
  37.58048    1433.0000   
  37.59048    1438.0000   
  37.60048    1577.0000   
  37.61048    1631.0000   
  37.62048    1711.0000   
  37.63048    1808.0000   
  37.64048    1835.0000   
  37.65048    1764.0000   
  37.66048    1770.0000   
  37.67048    1743.0000   
  37.68048    1646.0000   
  37.69048    1526.0000   
  37.70048    1492.0000   
  37.71048    1329.0000   
  37.72048    1170.0000   
  37.73048    1055.0000   
  37.74048    1009.0000   
  37.75048     963.0000   
  37.76048     910.0000   
  37.77048     840.0000   
  37.78048     815.0000   
  37.79049     857.0000   
  37.80048     777.0000   
  37.81049     740.0000   
  37.82048     791.0000   
  37.83049     768.0000   
  37.84048     758.0000   
  37.85049     771.0000   
  37.86049     722.0000   
  37.87049     735.0000   
  37.88049     737.0000   
  37.89049     744.0000   
  37.90049     842.0000   
  37.91049     756.0000   
  37.92049     797.0000   
  37.93049     795.0000   
  37.94049     883.0000   
  37.95049     897.0000   
  37.96049     911.0000   
  37.97049     929.0000   
  37.98049     971.0000   
  37.99049    1007.0000   
  38.00049     966.0000   
  38.01049    1098.0000   
  38.02049    1057.0000   
  38.03049    1091.0000   
  38.04049    1111.0000   
  38.05049    1063.0000   
  38.06049     996.0000   
  38.07049    1048.0000   
  38.08049     986.0000   
  38.09049     969.0000   
  38.10049     940.0000   
  38.11049     933.0000   
  38.12049     873.0000   
  38.13049     849.0000   
  38.14049     835.0000   
  38.15049     796.0000   
  38.16049     786.0000   
  38.17049     798.0000   
  38.18049     742.0000   
  38.19049     778.0000   
  38.20049     718.0000   
  38.21049     735.0000   
  38.22049     714.0000   
  38.23050     723.0000   
  38.24049     738.0000   
  38.25050     740.0000   
  38.26049     741.0000   
  38.27050     758.0000   
  38.28049     777.0000   
  38.29050     736.0000   
  38.30050     764.0000   
  38.31050     730.0000   
  38.32050     752.0000   
  38.33050     773.0000   
  38.34050     757.0000   
  38.35050     762.0000   
  38.36050     771.0000   
  38.37050     742.0000   
  38.38050     768.0000   
  38.39050     777.0000   
  38.40050     752.0000   
  38.41050     730.0000   
  38.42050     769.0000   
  38.43050     772.0000   
  38.44050     749.0000   
  38.45050     714.0000   
  38.46050     763.0000   
  38.47050     697.0000   
  38.48050     726.0000   
  38.49050     734.0000   
  38.50050     699.0000   
  38.51050     775.0000   
  38.52050     761.0000   
  38.53050     745.0000   
  38.54050     754.0000   
  38.55050     739.0000   
  38.56050     673.0000   
  38.57050     748.0000   
  38.58050     743.0000   
  38.59050     743.0000   
  38.60050     729.0000   
  38.61050     720.0000   
  38.62050     806.0000   
  38.63050     700.0000   
  38.64050     723.0000   
  38.65051     717.0000   
  38.66050     752.0000   
  38.67051     742.0000   
  38.68050     766.0000   
  38.69051     734.0000   
  38.70050     744.0000   
  38.71051     739.0000   
  38.72050     731.0000   
  38.73051     724.0000   
  38.74051     799.0000   
  38.75051     767.0000   
  38.76051     749.0000   
  38.77051     759.0000   
  38.78051     690.0000   
  38.79051     789.0000   
  38.80051     756.0000   
  38.81051     741.0000   
  38.82051     724.0000   
  38.83051     668.0000   
  38.84051     705.0000   
  38.85051     695.0000   
  38.86051     716.0000   
  38.87051     743.0000   
  38.88051     733.0000   
  38.89051     770.0000   
  38.90051     714.0000   
  38.91051     777.0000   
  38.92051     729.0000   
  38.93051     762.0000   
  38.94051     737.0000   
  38.95051     756.0000   
  38.96051     782.0000   
  38.97051     806.0000   
  38.98051     845.0000   
  38.99051     911.0000   
  39.00051     892.0000   
  39.01051     950.0000   
  39.02051     986.0000   
  39.03051    1007.0000   
  39.04051    1019.0000   
  39.05051    1073.0000   
  39.06051    1114.0000   
  39.07051    1076.0000   
  39.08051    1049.0000   
  39.09052    1134.0000   
  39.10051    1134.0000   
  39.11052    1142.0000   
  39.12051    1128.0000   
  39.13052    1162.0000   
  39.14051    1197.0000   
  39.15052    1160.0000   
  39.16051    1210.0000   
  39.17052    1253.0000   
  39.18052    1408.0000   
  39.19052    1477.0000   
  39.20052    1520.0000   
  39.21052    1544.0000   
  39.22052    1696.0000   
  39.23052    1773.0000   
  39.24052    1859.0000   
  39.25052    1755.0000   
  39.26052    1932.0000   
  39.27052    1841.0000   
  39.28052    1823.0000   
  39.29052    1828.0000   
  39.30052    1759.0000   
  39.31052    1537.0000   
  39.32052    1544.0000   
  39.33052    1436.0000   
  39.34052    1289.0000   
  39.35052    1270.0000   
  39.36052    1126.0000   
  39.37052     965.0000   
  39.38052     887.0000   
  39.39052     869.0000   
  39.40052     863.0000   
  39.41052     836.0000   
  39.42052     759.0000   
  39.43052     818.0000   
  39.44052     798.0000   
  39.45052     727.0000   
  39.46052     716.0000   
  39.47052     721.0000   
  39.48052     721.0000   
  39.49052     737.0000   
  39.50052     736.0000   
  39.51052     750.0000   
  39.52052     743.0000   
  39.53053     768.0000   
  39.54052     710.0000   
  39.55053     749.0000   
  39.56052     761.0000   
  39.57053     737.0000   
  39.58052     721.0000   
  39.59053     761.0000   
  39.60052     755.0000   
  39.61053     697.0000   
  39.62053     737.0000   
  39.63053     748.0000   
  39.64053     695.0000   
  39.65053     733.0000   
  39.66053     728.0000   
  39.67053     755.0000   
  39.68053     717.0000   
  39.69053     688.0000   
  39.70053     743.0000   
  39.71053     719.0000   
  39.72053     748.0000   
  39.73053     737.0000   
  39.74053     684.0000   
  39.75053     687.0000   
  39.76053     699.0000   
  39.77053     713.0000   
  39.78053     694.0000   
  39.79053     759.0000   
  39.80053     729.0000   
  39.81053     711.0000   
  39.82053     685.0000   
  39.83053     725.0000   
  39.84053     689.0000   
  39.85053     727.0000   
  39.86053     746.0000   
  39.87053     730.0000   
  39.88053     710.0000   
  39.89053     712.0000   
  39.90053     722.0000   
  39.91053     740.0000   
  39.92053     710.0000   
  39.93053     726.0000   
  39.94053     725.0000   
  39.95053     717.0000   
  39.96053     718.0000   
  39.97054     718.0000   
  39.98053     675.0000   
  39.99054     738.0000   
  40.00053     721.0000   
  40.01054     714.0000   
  40.02053     656.0000   
  40.03054     708.0000   
  40.04053     717.0000   
  40.05054     713.0000   
  40.06054     691.0000   
  40.07054     705.0000   
  40.08054     741.0000   
  40.09054     672.0000   
  40.10054     693.0000   
  40.11054     747.0000   
  40.12054     741.0000   
  40.13054     727.0000   
  40.14054     724.0000   
  40.15054     702.0000   
  40.16054     702.0000   
  40.17054     733.0000   
  40.18054     755.0000   
  40.19054     716.0000   
  40.20054     719.0000   
  40.21054     695.0000   
  40.22054     729.0000   
  40.23054     719.0000   
  40.24054     754.0000   
  40.25054     725.0000   
  40.26054     723.0000   
  40.27054     659.0000   
  40.28054     703.0000   
  40.29054     691.0000   
  40.30054     725.0000   
  40.31054     687.0000   
  40.32054     688.0000   
  40.33054     719.0000   
  40.34054     734.0000   
  40.35054     748.0000   
  40.36054     726.0000   
  40.37054     743.0000   
  40.38054     730.0000   
  40.39054     739.0000   
  40.40054     739.0000   
  40.41055     698.0000   
  40.42054     682.0000   
  40.43055     716.0000   
  40.44054     720.0000   
  40.45055     744.0000   
  40.46054     693.0000   
  40.47055     729.0000   
  40.48055     747.0000   
  40.49055     721.0000   
  40.50055     743.0000   
  40.51055     724.0000   
  40.52055     746.0000   
  40.53055     724.0000   
  40.54055     737.0000   
  40.55055     747.0000   
  40.56055     735.0000   
  40.57055     764.0000   
  40.58055     750.0000   
  40.59055     765.0000   
  40.60055     752.0000   
  40.61055     818.0000   
  40.62055     714.0000   
  40.63055     730.0000   
  40.64055     803.0000   
  40.65055     781.0000   
  40.66055     801.0000   
  40.67055     764.0000   
  40.68055     739.0000   
  40.69055     799.0000   
  40.70055     796.0000   
  40.71055     785.0000   
  40.72055     813.0000   
  40.73055     829.0000   
  40.74055     858.0000   
  40.75055     873.0000   
  40.76055     929.0000   
  40.77055     978.0000   
  40.78055     953.0000   
  40.79055    1036.0000   
  40.80055    1049.0000   
  40.81055    1097.0000   
  40.82055    1105.0000   
  40.83055    1093.0000   
  40.84055    1078.0000   
  40.85056    1017.0000   
  40.86055    1091.0000   
  40.87056    1088.0000   
  40.88055    1044.0000   
  40.89056    1044.0000   
  40.90055    1052.0000   
  40.91056     984.0000   
  40.92056     950.0000   
  40.93056     896.0000   
  40.94056     859.0000   
  40.95056     826.0000   
  40.96056     789.0000   
  40.97056     755.0000   
  40.98056     795.0000   
  40.99056     793.0000   
  41.00056     760.0000   
  41.01056     783.0000   
  41.02056     767.0000   
  41.03056     779.0000   
  41.04056     807.0000   
  41.05056     808.0000   
  41.06056     789.0000   
  41.07056     786.0000   
  41.08056     837.0000   
  41.09056     807.0000   
  41.10056     800.0000   
  41.11056     780.0000   
  41.12056     811.0000   
  41.13056     783.0000   
  41.14056     774.0000   
  41.15056     757.0000   
  41.16056     767.0000   
  41.17056     799.0000   
  41.18056     766.0000   
  41.19056     721.0000   
  41.20056     755.0000   
  41.21056     758.0000   
  41.22056     775.0000   
  41.23056     711.0000   
  41.24056     728.0000   
  41.25056     677.0000   
  41.26056     722.0000   
  41.27057     722.0000   
  41.28056     718.0000   
  41.29057     705.0000   
  41.30056     698.0000   
  41.31057     723.0000   
  41.32056     734.0000   
  41.33057     719.0000   
  41.34056     676.0000   
  41.35057     698.0000   
  41.36057     716.0000   
  41.37057     697.0000   
  41.38057     749.0000   
  41.39057     687.0000   
  41.40057     700.0000   
  41.41057     751.0000   
  41.42057     724.0000   
  41.43057     747.0000   
  41.44057     678.0000   
  41.45057     693.0000   
  41.46057     731.0000   
  41.47057     691.0000   
  41.48057     675.0000   
  41.49057     715.0000   
  41.50057     698.0000   
  41.51057     697.0000   
  41.52057     722.0000   
  41.53057     746.0000   
  41.54057     731.0000   
  41.55057     701.0000   
  41.56057     663.0000   
  41.57057     751.0000   
  41.58057     727.0000   
  41.59057     741.0000   
  41.60057     720.0000   
  41.61057     747.0000   
  41.62057     697.0000   
  41.63057     695.0000   
  41.64057     733.0000   
  41.65057     709.0000   
  41.66057     771.0000   
  41.67057     733.0000   
  41.68057     696.0000   
  41.69057     661.0000   
  41.70057     697.0000   
  41.71058     703.0000   
  41.72057     737.0000   
  41.73058     734.0000   
  41.74057     704.0000   
  41.75058     687.0000   
  41.76057     715.0000   
  41.77058     717.0000   
  41.78057     719.0000   
  41.79058     695.0000   
  41.80058     732.0000   
  41.81058     689.0000   
  41.82058     706.0000   
  41.83058     726.0000   
  41.84058     720.0000   
  41.85058     727.0000   
  41.86058     723.0000   
  41.87058     723.0000   
  41.88058     719.0000   
  41.89058     723.0000   
  41.90058     743.0000   
  41.91058     688.0000   
  41.92058     723.0000   
  41.93058     705.0000   
  41.94058     709.0000   
  41.95058     706.0000   
  41.96058     734.0000   
  41.97058     697.0000   
  41.98058     685.0000   
  41.99058     688.0000   
  42.00058     747.0000   
  42.01058     720.0000   
  42.02058     730.0000   
  42.03058     718.0000   
  42.04058     712.0000   
  42.05058     726.0000   
  42.06058     743.0000   
  42.07058     764.0000   
  42.08058     775.0000   
  42.09058     763.0000   
  42.10058     807.0000   
  42.11058     747.0000   
  42.12058     825.0000   
  42.13058     755.0000   
  42.14058     775.0000   
  42.15059     853.0000   
  42.16058     843.0000   
  42.17059     875.0000   
  42.18058     838.0000   
  42.19059     806.0000   
  42.20058     746.0000   
  42.21059     784.0000   
  42.22058     790.0000   
  42.23059     781.0000   
  42.24059     780.0000   
  42.25059     767.0000   
  42.26059     744.0000   
  42.27059     780.0000   
  42.28059     716.0000   
  42.29059     728.0000   
  42.30059     740.0000   
  42.31059     681.0000   
  42.32059     686.0000   
  42.33059     764.0000   
  42.34059     712.0000   
  42.35059     768.0000   
  42.36059     737.0000   
  42.37059     666.0000   
  42.38059     731.0000   
  42.39059     722.0000   
  42.40059     724.0000   
  42.41059     779.0000   
  42.42059     734.0000   
  42.43059     697.0000   
  42.44059     695.0000   
  42.45059     693.0000   
  42.46059     724.0000   
  42.47059     743.0000   
  42.48059     701.0000   
  42.49059     730.0000   
  42.50059     732.0000   
  42.51059     744.0000   
  42.52059     660.0000   
  42.53059     725.0000   
  42.54059     720.0000   
  42.55059     714.0000   
  42.56059     698.0000   
  42.57059     683.0000   
  42.58059     694.0000   
  42.59060     725.0000   
  42.60059     734.0000   
  42.61060     747.0000   
  42.62059     719.0000   
  42.63060     752.0000   
  42.64059     725.0000   
  42.65060     709.0000   
  42.66059     706.0000   
  42.67060     714.0000   
  42.68060     718.0000   
  42.69060     684.0000   
  42.70060     742.0000   
  42.71060     732.0000   
  42.72060     757.0000   
  42.73060     794.0000   
  42.74060     747.0000   
  42.75060     711.0000   
  42.76060     773.0000   
  42.77060     735.0000   
  42.78060     787.0000   
  42.79060     747.0000   
  42.80060     778.0000   
  42.81060     826.0000   
  42.82060     858.0000   
  42.83060     837.0000   
  42.84060     821.0000   
  42.85060     802.0000   
  42.86060     830.0000   
  42.87060     792.0000   
  42.88060     828.0000   
  42.89060     846.0000   
  42.90060     795.0000   
  42.91060     805.0000   
  42.92060     808.0000   
  42.93060     811.0000   
  42.94060     803.0000   
  42.95060     778.0000   
  42.96060     781.0000   
  42.97060     846.0000   
  42.98060     818.0000   
  42.99060     821.0000   
  43.00060     814.0000   
  43.01060     821.0000   
  43.02060     856.0000   
  43.03061     836.0000   
  43.04060     902.0000   
  43.05061     949.0000   
  43.06060     901.0000   
  43.07061     824.0000   
  43.08060     884.0000   
  43.09061     826.0000   
  43.10061     842.0000   
  43.11061     815.0000   
  43.12061     815.0000   
  43.13061     815.0000   
  43.14061     770.0000   
  43.15061     801.0000   
  43.16061     766.0000   
  43.17061     742.0000   
  43.18061     727.0000   
  43.19061     753.0000   
  43.20061     755.0000   
  43.21061     700.0000   
  43.22061     696.0000   
  43.23061     729.0000   
  43.24061     708.0000   
  43.25061     710.0000   
  43.26061     708.0000   
  43.27061     687.0000   
  43.28061     711.0000   
  43.29061     719.0000   
  43.30061     724.0000   
  43.31061     694.0000   
  43.32061     757.0000   
  43.33061     751.0000   
  43.34061     700.0000   
  43.35061     720.0000   
  43.36061     746.0000   
  43.37061     756.0000   
  43.38061     769.0000   
  43.39061     777.0000   
  43.40061     793.0000   
  43.41061     825.0000   
  43.42061     873.0000   
  43.43061     953.0000   
  43.44061     873.0000   
  43.45061     955.0000   
  43.46061    1005.0000   
  43.47062    1044.0000   
  43.48061    1083.0000   
  43.49062    1154.0000   
  43.50061    1126.0000   
  43.51062    1157.0000   
  43.52061    1129.0000   
  43.53062    1060.0000   
  43.54062    1082.0000   
  43.55062    1049.0000   
  43.56062    1047.0000   
  43.57062    1016.0000   
  43.58062     991.0000   
  43.59062     890.0000   
  43.60062     840.0000   
  43.61062     860.0000   
  43.62062     811.0000   
  43.63062     808.0000   
  43.64062     745.0000   
  43.65062     764.0000   
  43.66062     699.0000   
  43.67062     725.0000   
  43.68062     741.0000   
  43.69062     713.0000   
  43.70062     690.0000   
  43.71062     694.0000   
  43.72062     732.0000   
  43.73062     785.0000   
  43.74062     735.0000   
  43.75062     760.0000   
  43.76062     797.0000   
  43.77062     771.0000   
  43.78062     781.0000   
  43.79062     814.0000   
  43.80062     834.0000   
  43.81062     795.0000   
  43.82062     800.0000   
  43.83062     848.0000   
  43.84062     849.0000   
  43.85062     779.0000   
  43.86062     810.0000   
  43.87062     815.0000   
  43.88062     844.0000   
  43.89062     779.0000   
  43.90062     808.0000   
  43.91063     817.0000   
  43.92062     789.0000   
  43.93063     759.0000   
  43.94062     778.0000   
  43.95063     744.0000   
  43.96062     786.0000   
  43.97063     841.0000   
  43.98063     739.0000   
  43.99063     759.0000   
  44.00063     733.0000   
  44.01063     778.0000   
  44.02063     827.0000   
  44.03063     805.0000   
  44.04063     788.0000   
  44.05063     753.0000   
  44.06063     780.0000   
  44.07063     810.0000   
  44.08063     783.0000   
  44.09063     770.0000   
  44.10063     807.0000   
  44.11063     775.0000   
  44.12063     705.0000   
  44.13063     691.0000   
  44.14063     741.0000   
  44.15063     682.0000   
  44.16063     709.0000   
  44.17063     704.0000   
  44.18063     722.0000   
  44.19063     714.0000   
  44.20063     690.0000   
  44.21063     711.0000   
  44.22063     721.0000   
  44.23063     765.0000   
  44.24063     708.0000   
  44.25063     705.0000   
  44.26063     686.0000   
  44.27063     675.0000   
  44.28063     734.0000   
  44.29063     685.0000   
  44.30063     735.0000   
  44.31063     775.0000   
  44.32063     746.0000   
  44.33064     681.0000   
  44.34063     727.0000   
  44.35064     717.0000   
  44.36063     711.0000   
  44.37064     727.0000   
  44.38063     760.0000   
  44.39064     733.0000   
  44.40063     747.0000   
  44.41064     717.0000   
  44.42064     695.0000   
  44.43064     764.0000   
  44.44064     745.0000   
  44.45064     713.0000   
  44.46064     759.0000   
  44.47064     750.0000   
  44.48064     726.0000   
  44.49064     690.0000   
  44.50064     710.0000   
  44.51064     716.0000   
  44.52064     703.0000   
  44.53064     683.0000   
  44.54064     685.0000   
  44.55064     715.0000   
  44.56064     719.0000   
  44.57064     648.0000   
  44.58064     673.0000   
  44.59064     669.0000   
  44.60064     674.0000   
  44.61064     766.0000   
  44.62064     720.0000   
  44.63064     728.0000   
  44.64064     738.0000   
  44.65064     691.0000   
  44.66064     706.0000   
  44.67064     713.0000   
  44.68064     729.0000   
  44.69064     715.0000   
  44.70064     708.0000   
  44.71064     643.0000   
  44.72064     695.0000   
  44.73064     654.0000   
  44.74064     671.0000   
  44.75064     660.0000   
  44.76064     707.0000   
  44.77065     643.0000   
  44.78064     733.0000   
  44.79065     699.0000   
  44.80064     660.0000   
  44.81065     707.0000   
  44.82064     705.0000   
  44.83065     708.0000   
  44.84064     710.0000   
  44.85065     723.0000   
  44.86065     697.0000   
  44.87065     655.0000   
  44.88065     695.0000   
  44.89065     656.0000   
  44.90065     632.0000   
  44.91065     676.0000   
  44.92065     658.0000   
  44.93065     669.0000   
  44.94065     673.0000   
  44.95065     663.0000   
  44.96065     690.0000   
  44.97065     695.0000   
  44.98065     662.0000   
  44.99065     687.0000   
  45.00065     693.0000   
  45.01065     681.0000   
  45.02065     682.0000   
  45.03065     665.0000   
  45.04065     672.0000   
  45.05065     696.0000   
  45.06065     682.0000   
  45.07065     745.0000   
  45.08065     688.0000   
  45.09065     692.0000   
  45.10065     687.0000   
  45.11065     663.0000   
  45.12065     699.0000   
  45.13065     723.0000   
  45.14065     677.0000   
  45.15065     637.0000   
  45.16065     711.0000   
  45.17065     698.0000   
  45.18065     704.0000   
  45.19065     686.0000   
  45.20065     692.0000   
  45.21066     739.0000   
  45.22065     715.0000   
  45.23066     678.0000   
  45.24065     694.0000   
  45.25066     716.0000   
  45.26065     666.0000   
  45.27066     709.0000   
  45.28065     681.0000   
  45.29066     692.0000   
  45.30066     734.0000   
  45.31066     699.0000   
  45.32066     691.0000   
  45.33066     686.0000   
  45.34066     695.0000   
  45.35066     679.0000   
  45.36066     685.0000   
  45.37066     693.0000   
  45.38066     715.0000   
  45.39066     687.0000   
  45.40066     668.0000   
  45.41066     717.0000   
  45.42066     698.0000   
  45.43066     670.0000   
  45.44066     707.0000   
  45.45066     689.0000   
  45.46066     711.0000   
  45.47066     704.0000   
  45.48066     668.0000   
  45.49066     730.0000   
  45.50066     695.0000   
  45.51066     727.0000   
  45.52066     688.0000   
  45.53066     674.0000   
  45.54066     718.0000   
  45.55066     744.0000   
  45.56066     685.0000   
  45.57066     724.0000   
  45.58066     713.0000   
  45.59066     674.0000   
  45.60066     724.0000   
  45.61066     726.0000   
  45.62066     743.0000   
  45.63066     745.0000   
  45.64066     735.0000   
  45.65067     675.0000   
  45.66066     731.0000   
  45.67067     729.0000   
  45.68066     739.0000   
  45.69067     720.0000   
  45.70066     735.0000   
  45.71067     776.0000   
  45.72066     775.0000   
  45.73067     789.0000   
  45.74067     823.0000   
  45.75067     774.0000   
  45.76067     754.0000   
  45.77067     768.0000   
  45.78067     799.0000   
  45.79067     843.0000   
  45.80067     835.0000   
  45.81067     814.0000   
  45.82067     839.0000   
  45.83067     887.0000   
  45.84067     935.0000   
  45.85067     943.0000   
  45.86067     957.0000   
  45.87067    1018.0000   
  45.88067     990.0000   
  45.89067    1016.0000   
  45.90067    1030.0000   
  45.91067    1022.0000   
  45.92067    1016.0000   
  45.93067     953.0000   
  45.94067     933.0000   
  45.95067     926.0000   
  45.96067     949.0000   
  45.97067     870.0000   
  45.98067     818.0000   
  45.99067     856.0000   
  46.00067     871.0000   
  46.01067     822.0000   
  46.02067     808.0000   
  46.03067     822.0000   
  46.04067     780.0000   
  46.05067     767.0000   
  46.06067     721.0000   
  46.07067     763.0000   
  46.08067     764.0000   
  46.09068     755.0000   
  46.10067     762.0000   
  46.11068     751.0000   
  46.12067     784.0000   
  46.13068     838.0000   
  46.14067     853.0000   
  46.15068     935.0000   
  46.16068     964.0000   
  46.17068     987.0000   
  46.18068    1030.0000   
  46.19068     999.0000   
  46.20068     998.0000   
  46.21068    1059.0000   
  46.22068     982.0000   
  46.23068    1021.0000   
  46.24068     990.0000   
  46.25068     969.0000   
  46.26068     960.0000   
  46.27068     955.0000   
  46.28068     833.0000   
  46.29068     833.0000   
  46.30068     837.0000   
  46.31068     834.0000   
  46.32068     798.0000   
  46.33068     753.0000   
  46.34068     715.0000   
  46.35068     686.0000   
  46.36068     688.0000   
  46.37068     691.0000   
  46.38068     670.0000   
  46.39068     680.0000   
  46.40068     696.0000   
  46.41068     732.0000   
  46.42068     658.0000   
  46.43068     696.0000   
  46.44068     677.0000   
  46.45068     690.0000   
  46.46068     673.0000   
  46.47068     662.0000   
  46.48068     670.0000   
  46.49068     650.0000   
  46.50068     727.0000   
  46.51068     714.0000   
  46.52068     649.0000   
  46.53069     677.0000   
  46.54068     679.0000   
  46.55069     663.0000   
  46.56068     687.0000   
  46.57069     701.0000   
  46.58068     660.0000   
  46.59069     665.0000   
  46.60069     643.0000   
  46.61069     654.0000   
  46.62069     635.0000   
  46.63069     630.0000   
  46.64069     641.0000   
  46.65069     653.0000   
  46.66069     672.0000   
  46.67069     718.0000   
  46.68069     664.0000   
  46.69069     637.0000   
  46.70069     675.0000   
  46.71069     688.0000   
  46.72069     701.0000   
  46.73069     670.0000   
  46.74069     676.0000   
  46.75069     640.0000   
  46.76069     656.0000   
  46.77069     730.0000   
  46.78069     698.0000   
  46.79069     718.0000   
  46.80069     734.0000   
  46.81069     765.0000   
  46.82069     714.0000   
  46.83069     783.0000   
  46.84069     835.0000   
  46.85069     887.0000   
  46.86069     876.0000   
  46.87069     907.0000   
  46.88069     965.0000   
  46.89069     939.0000   
  46.90069     951.0000   
  46.91069     983.0000   
  46.92069     946.0000   
  46.93069     932.0000   
  46.94069     975.0000   
  46.95070     917.0000   
  46.96069     954.0000   
  46.97070     905.0000   
  46.98069     860.0000   
  46.99070     837.0000   
  47.00069     877.0000   
  47.01070     849.0000   
  47.02069     801.0000   
  47.03070     759.0000   
  47.04070     761.0000   
  47.05070     737.0000   
  47.06070     737.0000   
  47.07070     716.0000   
  47.08070     715.0000   
  47.09070     691.0000   
  47.10070     684.0000   
  47.11070     695.0000   
  47.12070     680.0000   
  47.13070     660.0000   
  47.14070     712.0000   
  47.15070     722.0000   
  47.16070     724.0000   
  47.17070     730.0000   
  47.18070     764.0000   
  47.19070     762.0000   
  47.20070     746.0000   
  47.21070     824.0000   
  47.22070     837.0000   
  47.23070     908.0000   
  47.24070     815.0000   
  47.25070     814.0000   
  47.26070     857.0000   
  47.27070     857.0000   
  47.28070     848.0000   
  47.29070     801.0000   
  47.30070     844.0000   
  47.31070     866.0000   
  47.32070     828.0000   
  47.33070     845.0000   
  47.34070     812.0000   
  47.35070     784.0000   
  47.36070     770.0000   
  47.37070     739.0000   
  47.38070     735.0000   
  47.39071     757.0000   
  47.40070     782.0000   
  47.41071     676.0000   
  47.42070     703.0000   
  47.43071     650.0000   
  47.44070     665.0000   
  47.45071     639.0000   
  47.46070     650.0000   
  47.47071     607.0000   
  47.48071     660.0000   
  47.49071     651.0000   
  47.50071     621.0000   
  47.51071     630.0000   
  47.52071     632.0000   
  47.53071     622.0000   
  47.54071     619.0000   
  47.55071     621.0000   
  47.56071     627.0000   
  47.57071     662.0000   
  47.58071     618.0000   
  47.59071     666.0000   
  47.60071     636.0000   
  47.61071     739.0000   
  47.62071     657.0000   
  47.63071     712.0000   
  47.64071     734.0000   
  47.65071     714.0000   
  47.66071     744.0000   
  47.67071     697.0000   
  47.68071     740.0000   
  47.69071     772.0000   
  47.70071     779.0000   
  47.71071     813.0000   
  47.72071     810.0000   
  47.73071     790.0000   
  47.74071     828.0000   
  47.75071     831.0000   
  47.76071     813.0000   
  47.77071     841.0000   
  47.78071     797.0000   
  47.79071     748.0000   
  47.80071     804.0000   
  47.81071     718.0000   
  47.82071     716.0000   
  47.83072     708.0000   
  47.84071     620.0000   
  47.85072     663.0000   
  47.86071     676.0000   
  47.87072     645.0000   
  47.88071     630.0000   
  47.89072     653.0000   
  47.90071     658.0000   
  47.91072     625.0000   
  47.92072     721.0000   
  47.93072     635.0000   
  47.94072     653.0000   
  47.95072     649.0000   
  47.96072     658.0000   
  47.97072     598.0000   
  47.98072     616.0000   
  47.99072     630.0000   
  48.00072     663.0000   
  48.01072     643.0000   
  48.02072     661.0000   
  48.03072     670.0000   
  48.04072     622.0000   
  48.05072     639.0000   
  48.06072     631.0000   
  48.07072     646.0000   
  48.08072     643.0000   
  48.09072     670.0000   
  48.10072     585.0000   
  48.11072     635.0000   
  48.12072     622.0000   
  48.13072     568.0000   
  48.14072     596.0000   
  48.15072     645.0000   
  48.16072     625.0000   
  48.17072     610.0000   
  48.18072     662.0000   
  48.19072     638.0000   
  48.20072     656.0000   
  48.21072     629.0000   
  48.22072     632.0000   
  48.23072     627.0000   
  48.24072     662.0000   
  48.25072     557.0000   
  48.26072     607.0000   
  48.27073     586.0000   
  48.28072     632.0000   
  48.29073     626.0000   
  48.30072     612.0000   
  48.31073     583.0000   
  48.32072     628.0000   
  48.33073     629.0000   
  48.34072     615.0000   
  48.35073     601.0000   
  48.36073     604.0000   
  48.37073     642.0000   
  48.38073     612.0000   
  48.39073     627.0000   
  48.40073     601.0000   
  48.41073     631.0000   
  48.42073     637.0000   
  48.43073     601.0000   
  48.44073     614.0000   
  48.45073     618.0000   
  48.46073     636.0000   
  48.47073     653.0000   
  48.48073     631.0000   
  48.49073     593.0000   
  48.50073     591.0000   
  48.51073     619.0000   
  48.52073     668.0000   
  48.53073     605.0000   
  48.54073     597.0000   
  48.55073     631.0000   
  48.56073     607.0000   
  48.57073     652.0000   
  48.58073     654.0000   
  48.59073     616.0000   
  48.60073     634.0000   
  48.61073     589.0000   
  48.62073     595.0000   
  48.63073     619.0000   
  48.64073     625.0000   
  48.65073     635.0000   
  48.66073     619.0000   
  48.67073     635.0000   
  48.68073     614.0000   
  48.69073     607.0000   
  48.70073     647.0000   
  48.71074     623.0000   
  48.72073     634.0000   
  48.73074     582.0000   
  48.74073     639.0000   
  48.75074     668.0000   
  48.76073     630.0000   
  48.77074     648.0000   
  48.78074     719.0000   
  48.79074     749.0000   
  48.80074     752.0000   
  48.81074     764.0000   
  48.82074     843.0000   
  48.83074     899.0000   
  48.84074     880.0000   
  48.85074     946.0000   
  48.86074     992.0000   
  48.87074    1024.0000   
  48.88074    1021.0000   
  48.89074    1053.0000   
  48.90074    1039.0000   
  48.91074    1056.0000   
  48.92074    1062.0000   
  48.93074     998.0000   
  48.94074     986.0000   
  48.95074    1065.0000   
  48.96074    1000.0000   
  48.97074     989.0000   
  48.98074     891.0000   
  48.99074     936.0000   
  49.00074     877.0000   
  49.01074     862.0000   
  49.02074     837.0000   
  49.03074     814.0000   
  49.04074     822.0000   
  49.05074     748.0000   
  49.06074     709.0000   
  49.07074     689.0000   
  49.08074     669.0000   
  49.09074     637.0000   
  49.10074     619.0000   
  49.11074     636.0000   
  49.12074     623.0000   
  49.13074     632.0000   
  49.14074     641.0000   
  49.15075     609.0000   
  49.16074     615.0000   
  49.17075     601.0000   
  49.18074     564.0000   
  49.19075     592.0000   
  49.20074     626.0000   
  49.21075     620.0000   
  49.22075     605.0000   
  49.23075     588.0000   
  49.24075     580.0000   
  49.25075     624.0000   
  49.26075     632.0000   
  49.27075     588.0000   
  49.28075     585.0000   
  49.29075     615.0000   
  49.30075     621.0000   
  49.31075     626.0000   
  49.32075     573.0000   
  49.33075     596.0000   
  49.34075     594.0000   
  49.35075     604.0000   
  49.36075     621.0000   
  49.37075     606.0000   
  49.38075     580.0000   
  49.39075     609.0000   
  49.40075     597.0000   
  49.41075     595.0000   
  49.42075     642.0000   
  49.43075     615.0000   
  49.44075     599.0000   
  49.45075     608.0000   
  49.46075     592.0000   
  49.47075     588.0000   
  49.48075     600.0000   
  49.49075     565.0000   
  49.50075     591.0000   
  49.51075     625.0000   
  49.52075     567.0000   
  49.53075     573.0000   
  49.54075     588.0000   
  49.55075     613.0000   
  49.56075     544.0000   
  49.57076     603.0000   
  49.58075     568.0000   
  49.59076     589.0000   
  49.60075     592.0000   
  49.61076     597.0000   
  49.62075     606.0000   
  49.63076     564.0000   
  49.64075     569.0000   
  49.65076     582.0000   
  49.66076     611.0000   
  49.67076     582.0000   
  49.68076     554.0000   
  49.69076     588.0000   
  49.70076     586.0000   
  49.71076     593.0000   
  49.72076     614.0000   
  49.73076     620.0000   
  49.74076     573.0000   
  49.75076     542.0000   
  49.76076     566.0000   
  49.77076     590.0000   
  49.78076     581.0000   
  49.79076     536.0000   
  49.80076     613.0000   
  49.81076     632.0000   
  49.82076     564.0000   
  49.83076     615.0000   
  49.84076     597.0000   
  49.85076     627.0000   
  49.86076     570.0000   
  49.87076     603.0000   
  49.88076     595.0000   
  49.89076     569.0000   
  49.90076     583.0000   
  49.91076     593.0000   
  49.92076     606.0000   
  49.93076     562.0000   
  49.94076     569.0000   
  49.95076     579.0000   
  49.96076     609.0000   
  49.97076     622.0000   
  49.98076     603.0000   
  49.99076     621.0000   
  50.00076     610.0000   
  50.01077     584.0000   
  50.02076     621.0000   
  50.03077     613.0000   
  50.04076     609.0000   
  50.05077     645.0000   
  50.06076     607.0000   
  50.07077     626.0000   
  50.08076     669.0000   
  50.09077     660.0000   
  50.10077     626.0000   
  50.11077     615.0000   
  50.12077     626.0000   
  50.13077     625.0000   
  50.14077     602.0000   
  50.15077     653.0000   
  50.16077     610.0000   
  50.17077     644.0000   
  50.18077     706.0000   
  50.19077     642.0000   
  50.20077     604.0000   
  50.21077     604.0000   
  50.22077     591.0000   
  50.23077     616.0000   
  50.24077     613.0000   
  50.25077     587.0000   
  50.26077     574.0000   
  50.27077     549.0000   
  50.28077     568.0000   
  50.29077     551.0000   
  50.30077     576.0000   
  50.31077     610.0000   
  50.32077     590.0000   
  50.33077     592.0000   
  50.34077     619.0000   
  50.35077     622.0000   
  50.36077     632.0000   
  50.37077     602.0000   
  50.38077     606.0000   
  50.39077     568.0000   
  50.40077     606.0000   
  50.41077     590.0000   
  50.42077     580.0000   
  50.43077     572.0000   
  50.44077     586.0000   
  50.45078     581.0000   
  50.46077     615.0000   
  50.47078     582.0000   
  50.48077     555.0000   
  50.49078     570.0000   
  50.50077     609.0000   
  50.51078     568.0000   
  50.52077     551.0000   
  50.53078     575.0000   
  50.54078     561.0000   
  50.55078     549.0000   
  50.56078     554.0000   
  50.57078     543.0000   
  50.58078     602.0000   
  50.59078     579.0000   
  50.60078     586.0000   
  50.61078     556.0000   
  50.62078     593.0000   
  50.63078     574.0000   
  50.64078     580.0000   
  50.65078     594.0000   
  50.66078     566.0000   
  50.67078     633.0000   
  50.68078     596.0000   
  50.69078     571.0000   
  50.70078     593.0000   
  50.71078     571.0000   
  50.72078     591.0000   
  50.73078     594.0000   
  50.74078     608.0000   
  50.75078     617.0000   
  50.76078     574.0000   
  50.77078     602.0000   
  50.78078     583.0000   
  50.79078     637.0000   
  50.80078     624.0000   
  50.81078     598.0000   
  50.82078     621.0000   
  50.83078     649.0000   
  50.84078     663.0000   
  50.85078     630.0000   
  50.86078     634.0000   
  50.87078     702.0000   
  50.88078     649.0000   
  50.89079     684.0000   
  50.90078     671.0000   
  50.91079     713.0000   
  50.92078     687.0000   
  50.93079     685.0000   
  50.94078     694.0000   
  50.95079     670.0000   
  50.96078     677.0000   
  50.97079     697.0000   
  50.98079     674.0000   
  50.99079     685.0000   
  51.00079     630.0000   
  51.01079     655.0000   
  51.02079     673.0000   
  51.03079     655.0000   
  51.04079     667.0000   
  51.05079     648.0000   
  51.06079     577.0000   
  51.07079     581.0000   
  51.08079     578.0000   
  51.09079     551.0000   
  51.10079     604.0000   
  51.11079     574.0000   
  51.12079     586.0000   
  51.13079     589.0000   
  51.14079     592.0000   
  51.15079     555.0000   
  51.16079     553.0000   
  51.17079     578.0000   
  51.18079     568.0000   
  51.19079     553.0000   
  51.20079     540.0000   
  51.21079     552.0000   
  51.22079     574.0000   
  51.23079     514.0000   
  51.24079     509.0000   
  51.25079     579.0000   
  51.26079     558.0000   
  51.27079     576.0000   
  51.28079     585.0000   
  51.29079     571.0000   
  51.30079     571.0000   
  51.31079     540.0000   
  51.32079     528.0000   
  51.33080     561.0000   
  51.34079     551.0000   
  51.35080     555.0000   
  51.36079     567.0000   
  51.37080     520.0000   
  51.38079     532.0000   
  51.39080     530.0000   
  51.40079     530.0000   
  51.41080     530.0000   
  51.42080     551.0000   
  51.43080     565.0000   
  51.44080     560.0000   
  51.45080     570.0000   
  51.46080     587.0000   
  51.47080     563.0000   
  51.48080     600.0000   
  51.49080     537.0000   
  51.50080     580.0000   
  51.51080     544.0000   
  51.52080     550.0000   
  51.53080     552.0000   
  51.54080     554.0000   
  51.55080     573.0000   
  51.56080     576.0000   
  51.57080     547.0000   
  51.58080     558.0000   
  51.59080     550.0000   
  51.60080     541.0000   
  51.61080     556.0000   
  51.62080     512.0000   
  51.63080     512.0000   
  51.64080     561.0000   
  51.65080     583.0000   
  51.66080     592.0000   
  51.67080     565.0000   
  51.68080     571.0000   
  51.69080     591.0000   
  51.70080     610.0000   
  51.71080     612.0000   
  51.72080     602.0000   
  51.73080     595.0000   
  51.74080     575.0000   
  51.75080     592.0000   
  51.76080     551.0000   
  51.77081     581.0000   
  51.78080     605.0000   
  51.79081     601.0000   
  51.80080     589.0000   
  51.81081     562.0000   
  51.82080     576.0000   
  51.83081     572.0000   
  51.84081     568.0000   
  51.85081     529.0000   
  51.86081     526.0000   
  51.87081     536.0000   
  51.88081     572.0000   
  51.89081     559.0000   
  51.90081     567.0000   
  51.91081     581.0000   
  51.92081     532.0000   
  51.93081     584.0000   
  51.94081     579.0000   
  51.95081     548.0000   
  51.96081     564.0000   
  51.97081     525.0000   
  51.98081     492.0000   
  51.99081     519.0000   
  52.00081     515.0000   
  52.01081     549.0000   
  52.02081     570.0000   
  52.03081     539.0000   
  52.04081     569.0000   
  52.05081     563.0000   
  52.06081     548.0000   
  52.07081     542.0000   
  52.08081     519.0000   
  52.09081     527.0000   
  52.10081     552.0000   
  52.11081     494.0000   
  52.12081     502.0000   
  52.13081     505.0000   
  52.14081     561.0000   
  52.15081     556.0000   
  52.16081     559.0000   
  52.17081     546.0000   
  52.18081     510.0000   
  52.19081     548.0000   
  52.20081     502.0000   
  52.21082     513.0000   
  52.22081     518.0000   
  52.23082     570.0000   
  52.24081     537.0000   
  52.25082     493.0000   
  52.26081     515.0000   
  52.27082     581.0000   
  52.28082     553.0000   
  52.29082     542.0000   
  52.30082     539.0000   
  52.31082     554.0000   
  52.32082     505.0000   
  52.33082     539.0000   
  52.34082     511.0000   
  52.35082     517.0000   
  52.36082     534.0000   
  52.37082     546.0000   
  52.38082     514.0000   
  52.39082     475.0000   
  52.40082     563.0000   
  52.41082     547.0000   
  52.42082     569.0000   
  52.43082     520.0000   
  52.44082     520.0000   
  52.45082     521.0000   
  52.46082     552.0000   
  52.47082     547.0000   
  52.48082     522.0000   
  52.49082     495.0000   
  52.50082     516.0000   
  52.51082     533.0000   
  52.52082     536.0000   
  52.53082     514.0000   
  52.54082     556.0000   
  52.55082     541.0000   
  52.56082     526.0000   
  52.57082     554.0000   
  52.58082     549.0000   
  52.59082     556.0000   
  52.60082     495.0000   
  52.61082     539.0000   
  52.62082     536.0000   
  52.63083     542.0000   
  52.64082     536.0000   
  52.65083     541.0000   
  52.66082     599.0000   
  52.67083     525.0000   
  52.68082     524.0000   
  52.69083     568.0000   
  52.70082     551.0000   
  52.71083     529.0000   
  52.72083     503.0000   
  52.73083     550.0000   
  52.74083     550.0000   
  52.75083     535.0000   
  52.76083     561.0000   
  52.77083     497.0000   
  52.78083     532.0000   
  52.79083     540.0000   
  52.80083     552.0000   
  52.81083     507.0000   
  52.82083     512.0000   
  52.83083     556.0000   
  52.84083     541.0000   
  52.85083     513.0000   
  52.86083     589.0000   
  52.87083     541.0000   
  52.88083     564.0000   
  52.89083     532.0000   
  52.90083     575.0000   
  52.91083     533.0000   
  52.92083     553.0000   
  52.93083     552.0000   
  52.94083     558.0000   
  52.95083     556.0000   
  52.96083     510.0000   
  52.97083     567.0000   
  52.98083     500.0000   
  52.99083     548.0000   
  53.00083     544.0000   
  53.01083     535.0000   
  53.02083     532.0000   
  53.03083     528.0000   
  53.04083     519.0000   
  53.05083     517.0000   
  53.06083     548.0000   
  53.07084     508.0000   
  53.08083     537.0000   
  53.09084     482.0000   
  53.10083     502.0000   
  53.11084     520.0000   
  53.12083     535.0000   
  53.13084     511.0000   
  53.14083     501.0000   
  53.15084     536.0000   
  53.16084     531.0000   
  53.17084     518.0000   
  53.18084     510.0000   
  53.19084     541.0000   
  53.20084     558.0000   
  53.21084     516.0000   
  53.22084     581.0000   
  53.23084     527.0000   
  53.24084     541.0000   
  53.25084     542.0000   
  53.26084     529.0000   
  53.27084     538.0000   
  53.28084     582.0000   
  53.29084     516.0000   
  53.30084     536.0000   
  53.31084     536.0000   
  53.32084     532.0000   
  53.33084     541.0000   
  53.34084     587.0000   
  53.35084     526.0000   
  53.36084     552.0000   
  53.37084     536.0000   
  53.38084     516.0000   
  53.39084     513.0000   
  53.40084     506.0000   
  53.41084     557.0000   
  53.42084     529.0000   
  53.43084     517.0000   
  53.44084     552.0000   
  53.45084     526.0000   
  53.46084     542.0000   
  53.47084     515.0000   
  53.48084     538.0000   
  53.49084     513.0000   
  53.50084     530.0000   
  53.51085     534.0000   
  53.52084     522.0000   
  53.53085     516.0000   
  53.54084     527.0000   
  53.55085     546.0000   
  53.56084     513.0000   
  53.57085     497.0000   
  53.58084     501.0000   
  53.59085     548.0000   
  53.60085     548.0000   
  53.61085     563.0000   
  53.62085     542.0000   
  53.63085     503.0000   
  53.64085     497.0000   
  53.65085     532.0000   
  53.66085     530.0000   
  53.67085     502.0000   
  53.68085     498.0000   
  53.69085     536.0000   
  53.70085     510.0000   
  53.71085     544.0000   
  53.72085     547.0000   
  53.73085     590.0000   
  53.74085     550.0000   
  53.75085     567.0000   
  53.76085     577.0000   
  53.77085     581.0000   
  53.78085     598.0000   
  53.79085     600.0000   
  53.80085     609.0000   
  53.81085     641.0000   
  53.82085     607.0000   
  53.83085     629.0000   
  53.84085     641.0000   
  53.85085     677.0000   
  53.86085     611.0000   
  53.87085     652.0000   
  53.88085     618.0000   
  53.89085     607.0000   
  53.90085     629.0000   
  53.91085     632.0000   
  53.92085     607.0000   
  53.93085     575.0000   
  53.94085     593.0000   
  53.95086     596.0000   
  53.96085     585.0000   
  53.97086     592.0000   
  53.98085     576.0000   
  53.99086     593.0000   
  54.00085     567.0000   
  54.01086     536.0000   
  54.02085     487.0000   
  54.03086     544.0000   
  54.04086     574.0000   
  54.05086     496.0000   
  54.06086     555.0000   
  54.07086     543.0000   
  54.08086     541.0000   
  54.09086     566.0000   
  54.10086     574.0000   
  54.11086     570.0000   
  54.12086     571.0000   
  54.13086     592.0000   
  54.14086     597.0000   
  54.15086     613.0000   
  54.16086     613.0000   
  54.17086     591.0000   
  54.18086     613.0000   
  54.19086     616.0000   
  54.20086     607.0000   
  54.21086     629.0000   
  54.22086     641.0000   
  54.23086     634.0000   
  54.24086     674.0000   
  54.25086     622.0000   
  54.26086     615.0000   
  54.27086     626.0000   
  54.28086     628.0000   
  54.29086     611.0000   
  54.30086     582.0000   
  54.31086     598.0000   
  54.32086     602.0000   
  54.33086     597.0000   
  54.34086     618.0000   
  54.35086     608.0000   
  54.36086     571.0000   
  54.37086     572.0000   
  54.38086     556.0000   
  54.39087     561.0000   
  54.40086     565.0000   
  54.41087     574.0000   
  54.42086     577.0000   
  54.43087     545.0000   
  54.44086     570.0000   
  54.45087     545.0000   
  54.46087     524.0000   
  54.47087     552.0000   
  54.48087     568.0000   
  54.49087     539.0000   
  54.50087     513.0000   
  54.51087     554.0000   
  54.52087     541.0000   
  54.53087     519.0000   
  54.54087     504.0000   
  54.55087     509.0000   
  54.56087     505.0000   
  54.57087     457.0000   
  54.58087     520.0000   
  54.59087     521.0000   
  54.60087     509.0000   
  54.61087     511.0000   
  54.62087     483.0000   
  54.63087     497.0000   
  54.64087     464.0000   
  54.65087     500.0000   
  54.66087     535.0000   
  54.67087     513.0000   
  54.68087     507.0000   
  54.69087     493.0000   
  54.70087     516.0000   
  54.71087     495.0000   
  54.72087     526.0000   
  54.73087     511.0000   
  54.74087     477.0000   
  54.75087     481.0000   
  54.76087     532.0000   
  54.77087     502.0000   
  54.78087     503.0000   
  54.79087     506.0000   
  54.80087     508.0000   
  54.81087     469.0000   
  54.82087     497.0000   
  54.83088     476.0000   
  54.84087     521.0000   
  54.85088     505.0000   
  54.86087     522.0000   
  54.87088     552.0000   
  54.88087     557.0000   
  54.89088     512.0000   
  54.90088     481.0000   
  54.91088     505.0000   
  54.92088     534.0000   
  54.93088     524.0000   
  54.94088     506.0000   
  54.95088     505.0000   
  54.96088     465.0000   
  54.97088     482.0000   
  54.98088     470.0000   
  54.99088     515.0000   
  55.00088     481.0000   
  55.01088     512.0000   
  55.02088     485.0000   
  55.03088     509.0000   
  55.04088     510.0000   
  55.05088     491.0000   
  55.06088     514.0000   
  55.07088     509.0000   
  55.08088     482.0000   
  55.09088     475.0000   
  55.10088     503.0000   
  55.11088     527.0000   
  55.12088     524.0000   
  55.13088     542.0000   
  55.14088     528.0000   
  55.15088     568.0000   
  55.16088     574.0000   
  55.17088     554.0000   
  55.18088     549.0000   
  55.19088     512.0000   
  55.20088     571.0000   
  55.21088     574.0000   
  55.22088     586.0000   
  55.23088     586.0000   
  55.24088     631.0000   
  55.25089     618.0000   
  55.26088     577.0000   
  55.27089     631.0000   
  55.28088     613.0000   
  55.29089     592.0000   
  55.30088     614.0000   
  55.31089     621.0000   
  55.32088     596.0000   
  55.33089     588.0000   
  55.34089     599.0000   
  55.35089     591.0000   
  55.36089     604.0000   
  55.37089     589.0000   
  55.38089     589.0000   
  55.39089     579.0000   
  55.40089     612.0000   
  55.41089     559.0000   
  55.42089     557.0000   
  55.43089     582.0000   
  55.44089     592.0000   
  55.45089     542.0000   
  55.46089     545.0000   
  55.47089     550.0000   
  55.48089     536.0000   
  55.49089     489.0000   
  55.50089     576.0000   
  55.51089     552.0000   
  55.52089     547.0000   
  55.53089     589.0000   
  55.54089     534.0000   
  55.55089     594.0000   
  55.56089     576.0000   
  55.57089     620.0000   
  55.58089     620.0000   
  55.59089     633.0000   
  55.60089     639.0000   
  55.61089     702.0000   
  55.62089     698.0000   
  55.63089     685.0000   
  55.64089     694.0000   
  55.65089     678.0000   
  55.66089     738.0000   
  55.67089     749.0000   
  55.68089     752.0000   
  55.69090     727.0000   
  55.70089     725.0000   
  55.71090     741.0000   
  55.72089     759.0000   
  55.73090     746.0000   
  55.74089     686.0000   
  55.75090     646.0000   
  55.76089     694.0000   
  55.77090     641.0000   
  55.78090     610.0000   
  55.79090     612.0000   
  55.80090     610.0000   
  55.81090     576.0000   
  55.82090     530.0000   
  55.83090     548.0000   
  55.84090     534.0000   
  55.85090     507.0000   
  55.86090     513.0000   
  55.87090     505.0000   
  55.88090     532.0000   
  55.89090     525.0000   
  55.90090     504.0000   
  55.91090     491.0000   
  55.92090     508.0000   
  55.93090     455.0000   
  55.94090     501.0000   
  55.95090     473.0000   
  55.96090     499.0000   
  55.97090     488.0000   
  55.98090     463.0000   
  55.99090     496.0000   
  56.00090     489.0000   
  56.01090     461.0000   
  56.02090     469.0000   
  56.03090     451.0000   
  56.04090     488.0000   
  56.05090     448.0000   
  56.06090     505.0000   
  56.07090     463.0000   
  56.08090     484.0000   
  56.09090     501.0000   
  56.10090     548.0000   
  56.11090     433.0000   
  56.12090     482.0000   
  56.13091     456.0000   
  56.14090     495.0000   
  56.15091     460.0000   
  56.16090     481.0000   
  56.17091     479.0000   
  56.18090     498.0000   
  56.19091     473.0000   
  56.20090     487.0000   
  56.21091     481.0000   
  56.22091     467.0000   
  56.23091     473.0000   
  56.24091     475.0000   
  56.25091     487.0000   
  56.26091     511.0000   
  56.27091     530.0000   
  56.28091     447.0000   
  56.29091     531.0000   
  56.30091     472.0000   
  56.31091     524.0000   
  56.32091     462.0000   
  56.33091     477.0000   
  56.34091     475.0000   
  56.35091     480.0000   
  56.36091     503.0000   
  56.37091     491.0000   
  56.38091     485.0000   
  56.39091     496.0000   
  56.40091     483.0000   
  56.41091     493.0000   
  56.42091     466.0000   
  56.43091     474.0000   
  56.44091     513.0000   
  56.45091     462.0000   
  56.46091     496.0000   
  56.47091     510.0000   
  56.48091     485.0000   
  56.49091     468.0000   
  56.50091     475.0000   
  56.51091     481.0000   
  56.52091     466.0000   
  56.53091     482.0000   
  56.54091     445.0000   
  56.55091     463.0000   
  56.56091     473.0000   
  56.57092     485.0000   
  56.58091     497.0000   
  56.59092     507.0000   
  56.60091     514.0000   
  56.61092     441.0000   
  56.62091     450.0000   
  56.63092     487.0000   
  56.64091     432.0000   
  56.65092     464.0000   
  56.66092     477.0000   
  56.67092     480.0000   
  56.68092     465.0000   
  56.69092     503.0000   
  56.70092     479.0000   
  56.71092     461.0000   
  56.72092     465.0000   
  56.73092     416.0000   
  56.74092     473.0000   
  56.75092     455.0000   
  56.76092     476.0000   
  56.77092     495.0000   
  56.78092     491.0000   
  56.79092     466.0000   
  56.80092     477.0000   
  56.81092     501.0000   
  56.82092     525.0000   
  56.83092     484.0000   
  56.84092     478.0000   
  56.85092     452.0000   
  56.86092     489.0000   
  56.87092     503.0000   
  56.88092     481.0000   
  56.89092     485.0000   
  56.90092     485.0000   
  56.91092     464.0000   
  56.92092     458.0000   
  56.93092     458.0000   
  56.94092     488.0000   
  56.95092     469.0000   
  56.96092     522.0000   
  56.97092     517.0000   
  56.98092     464.0000   
  56.99092     516.0000   
  57.00092     500.0000   
  57.01093     508.0000   
  57.02092     489.0000   
  57.03093     521.0000   
  57.04092     489.0000   
  57.05093     487.0000   
  57.06092     503.0000   
  57.07093     506.0000   
  57.08092     505.0000   
  57.09093     506.0000   
  57.10093     493.0000   
  57.11093     526.0000   
  57.12093     479.0000   
  57.13093     515.0000   
  57.14093     489.0000   
  57.15093     455.0000   
  57.16093     503.0000   
  57.17093     490.0000   
  57.18093     506.0000   
  57.19093     503.0000   
  57.20093     473.0000   
  57.21093     484.0000   
  57.22093     495.0000   
  57.23093     494.0000   
  57.24093     494.0000   
  57.25093     480.0000   
  57.26093     472.0000   
  57.27093     486.0000   
  57.28093     491.0000   
  57.29093     486.0000   
  57.30093     452.0000   
  57.31093     490.0000   
  57.32093     467.0000   
  57.33093     475.0000   
  57.34093     472.0000   
  57.35093     464.0000   
  57.36093     463.0000   
  57.37093     477.0000   
  57.38093     482.0000   
  57.39093     443.0000   
  57.40093     500.0000   
  57.41093     462.0000   
  57.42093     435.0000   
  57.43093     479.0000   
  57.44093     477.0000   
  57.45094     457.0000   
  57.46093     511.0000   
  57.47094     462.0000   
  57.48093     502.0000   
  57.49094     470.0000   
  57.50093     497.0000   
  57.51094     507.0000   
  57.52094     488.0000   
  57.53094     460.0000   
  57.54094     448.0000   
  57.55094     487.0000   
  57.56094     497.0000   
  57.57094     487.0000   
  57.58094     495.0000   
  57.59094     442.0000   
  57.60094     478.0000   
  57.61094     441.0000   
  57.62094     461.0000   
  57.63094     477.0000   
  57.64094     490.0000   
  57.65094     487.0000   
  57.66094     493.0000   
  57.67094     505.0000   
  57.68094     488.0000   
  57.69094     496.0000   
  57.70094     449.0000   
  57.71094     445.0000   
  57.72094     467.0000   
  57.73094     478.0000   
  57.74094     481.0000   
  57.75094     505.0000   
  57.76094     538.0000   
  57.77094     512.0000   
  57.78094     465.0000   
  57.79094     511.0000   
  57.80094     490.0000   
  57.81094     509.0000   
  57.82094     479.0000   
  57.83094     481.0000   
  57.84094     482.0000   
  57.85094     469.0000   
  57.86094     477.0000   
  57.87094     467.0000   
  57.88094     446.0000   
  57.89095     482.0000   
  57.90094     484.0000   
  57.91095     483.0000   
  57.92094     452.0000   
  57.93095     472.0000   
  57.94094     460.0000   
  57.95095     395.0000   
  57.96095     434.0000   
  57.97095     443.0000   
  57.98095     463.0000   
  57.99095     483.0000   
  58.00095     426.0000   
  58.01095     437.0000   
  58.02095     449.0000   
  58.03095     446.0000   
  58.04095     458.0000   
  58.05095     493.0000   
  58.06095     464.0000   
  58.07095     493.0000   
  58.08095     449.0000   
  58.09095     481.0000   
  58.10095     488.0000   
  58.11095     458.0000   
  58.12095     460.0000   
  58.13095     478.0000   
  58.14095     434.0000   
  58.15095     435.0000   
  58.16095     455.0000   
  58.17095     435.0000   
  58.18095     460.0000   
  58.19095     467.0000   
  58.20095     447.0000   
  58.21095     467.0000   
  58.22095     435.0000   
  58.23095     462.0000   
  58.24095     470.0000   
  58.25095     455.0000   
  58.26095     449.0000   
  58.27095     469.0000   
  58.28095     488.0000   
  58.29095     433.0000   
  58.30095     460.0000   
  58.31096     451.0000   
  58.32095     446.0000   
  58.33096     465.0000   
  58.34095     472.0000   
  58.35096     449.0000   
  58.36095     458.0000   
  58.37096     476.0000   
  58.38095     449.0000   
  58.39096     445.0000   
  58.40096     475.0000   
  58.41096     474.0000   
  58.42096     454.0000   
  58.43096     480.0000   
  58.44096     423.0000   
  58.45096     465.0000   
  58.46096     459.0000   
  58.47096     457.0000   
  58.48096     469.0000   
  58.49096     451.0000   
  58.50096     459.0000   
  58.51096     441.0000   
  58.52096     416.0000   
  58.53096     433.0000   
  58.54096     423.0000   
  58.55096     455.0000   
  58.56096     461.0000   
  58.57096     468.0000   
  58.58096     479.0000   
  58.59096     459.0000   
  58.60096     459.0000   
  58.61096     461.0000   
  58.62096     471.0000   
  58.63096     466.0000   
  58.64096     428.0000   
  58.65096     436.0000   
  58.66096     459.0000   
  58.67096     462.0000   
  58.68096     455.0000   
  58.69096     443.0000   
  58.70096     405.0000   
  58.71096     445.0000   
  58.72096     470.0000   
  58.73096     438.0000   
  58.74096     448.0000   
  58.75097     468.0000   
  58.76096     475.0000   
  58.77097     438.0000   
  58.78096     445.0000   
  58.79097     425.0000   
  58.80096     462.0000   
  58.81097     442.0000   
  58.82096     466.0000   
  58.83097     449.0000   
  58.84097     496.0000   
  58.85097     490.0000   
  58.86097     446.0000   
  58.87097     423.0000   
  58.88097     449.0000   
  58.89097     404.0000   
  58.90097     425.0000   
  58.91097     418.0000   
  58.92097     443.0000   
  58.93097     481.0000   
  58.94097     441.0000   
  58.95097     459.0000   
  58.96097     423.0000   
  58.97097     435.0000   
  58.98097     440.0000   
  58.99097     483.0000   
  59.00097     475.0000   
  59.01097     468.0000   
  59.02097     469.0000   
  59.03097     479.0000   
  59.04097     449.0000   
  59.05097     442.0000   
  59.06097     453.0000   
  59.07097     443.0000   
  59.08097     464.0000   
  59.09097     467.0000   
  59.10097     421.0000   
  59.11097     452.0000   
  59.12097     453.0000   
  59.13097     419.0000   
  59.14097     446.0000   
  59.15097     426.0000   
  59.16097     434.0000   
  59.17097     451.0000   
  59.18097     462.0000   
  59.19098     425.0000   
  59.20097     420.0000   
  59.21098     441.0000   
  59.22097     451.0000   
  59.23098     496.0000   
  59.24097     472.0000   
  59.25098     411.0000   
  59.26097     445.0000   
  59.27098     433.0000   
  59.28098     438.0000   
  59.29098     465.0000   
  59.30098     484.0000   
  59.31098     491.0000   
  59.32098     468.0000   
  59.33098     431.0000   
  59.34098     432.0000   
  59.35098     440.0000   
  59.36098     461.0000   
  59.37098     435.0000   
  59.38098     478.0000   
  59.39098     441.0000   
  59.40098     435.0000   
  59.41098     462.0000   
  59.42098     492.0000   
  59.43098     432.0000   
  59.44098     453.0000   
  59.45098     458.0000   
  59.46098     460.0000   
  59.47098     428.0000   
  59.48098     419.0000   
  59.49098     450.0000   
  59.50098     444.0000   
  59.51098     446.0000   
  59.52098     460.0000   
  59.53098     469.0000   
  59.54098     465.0000   
  59.55098     448.0000   
  59.56098     426.0000   
  59.57098     422.0000   
  59.58098     445.0000   
  59.59098     462.0000   
  59.60098     428.0000   
  59.61098     410.0000   
  59.62098     445.0000   
  59.63099     456.0000   
  59.64098     463.0000   
  59.65099     465.0000   
  59.66098     476.0000   
  59.67099     469.0000   
  59.68098     422.0000   
  59.69099     455.0000   
  59.70098     406.0000   
  59.71099     425.0000   
  59.72099     431.0000   
  59.73099     438.0000   
  59.74099     423.0000   
  59.75099     423.0000   
  59.76099     408.0000   
  59.77099     446.0000   
  59.78099     446.0000   
  59.79099     437.0000   
  59.80099     430.0000   
  59.81099     442.0000   
  59.82099     439.0000   
  59.83099     445.0000   
  59.84099     452.0000   
  59.85099     455.0000   
  59.86099     411.0000   
  59.87099     438.0000   
  59.88099     409.0000   
  59.89099     439.0000   
  59.90099     421.0000   
  59.91099     445.0000   
  59.92099     465.0000   
  59.93099     456.0000   
  59.94099     443.0000   
  59.95099     432.0000   
  59.96099     445.0000   
  59.97099     469.0000   
  59.98099     449.0000   
  59.99099     444.0000   
  60.00099     457.0000   
  60.01099     435.0000   
  60.02099     431.0000   
  60.03099     472.0000   
  60.04099     459.0000   
  60.05099     433.0000   
  60.06099     429.0000   
  60.07100     451.0000   
  60.08099     463.0000   
  60.09100     448.0000   
  60.10099     406.0000   
  60.11100     424.0000   
  60.12099     436.0000   
  60.13100     413.0000   
  60.14100     458.0000   
  60.15100     466.0000   
  60.16100     423.0000   
  60.17100     455.0000   
  60.18100     434.0000   
  60.19100     432.0000   
  60.20100     412.0000   
  60.21100     457.0000   
  60.22100     449.0000   
  60.23100     409.0000   
  60.24100     444.0000   
  60.25100     446.0000   
  60.26100     446.0000   
  60.27100     456.0000   
  60.28100     437.0000   
  60.29100     438.0000   
  60.30100     423.0000   
  60.31100     469.0000   
  60.32100     426.0000   
  60.33100     448.0000   
  60.34100     443.0000   
  60.35100     408.0000   
  60.36100     423.0000   
  60.37100     435.0000   
  60.38100     484.0000   
  60.39100     448.0000   
  60.40100     453.0000   
  60.41100     458.0000   
  60.42100     486.0000   
  60.43100     488.0000   
  60.44100     436.0000   
  60.45100     443.0000   
  60.46100     427.0000   
  60.47100     476.0000   
  60.48100     460.0000   
  60.49100     473.0000   
  60.50100     462.0000   
  60.51101     449.0000   
  60.52100     471.0000   
  60.53101     457.0000   
  60.54100     457.0000   
  60.55101     468.0000   
  60.56100     430.0000   
  60.57101     441.0000   
  60.58101     452.0000   
  60.59101     421.0000   
  60.60101     431.0000   
  60.61101     415.0000   
  60.62101     431.0000   
  60.63101     425.0000   
  60.64101     447.0000   
  60.65101     437.0000   
  60.66101     420.0000   
  60.67101     428.0000   
  60.68101     493.0000   
  60.69101     457.0000   
  60.70101     433.0000   
  60.71101     453.0000   
  60.72101     447.0000   
  60.73101     451.0000   
  60.74101     461.0000   
  60.75101     436.0000   
  60.76101     443.0000   
  60.77101     456.0000   
  60.78101     430.0000   
  60.79101     431.0000   
  60.80101     451.0000   
  60.81101     437.0000   
  60.82101     437.0000   
  60.83101     427.0000   
  60.84101     436.0000   
  60.85101     432.0000   
  60.86101     431.0000   
  60.87101     443.0000   
  60.88101     455.0000   
  60.89101     471.0000   
  60.90101     421.0000   
  60.91101     465.0000   
  60.92101     438.0000   
  60.93102     417.0000   
  60.94101     399.0000   
  60.95102     445.0000   
  60.96101     453.0000   
  60.97102     440.0000   
  60.98101     443.0000   
  60.99102     454.0000   
  61.00101     473.0000   
  61.01102     476.0000   
  61.02102     404.0000   
  61.03102     432.0000   
  61.04102     409.0000   
  61.05102     438.0000   
  61.06102     398.0000   
  61.07102     374.0000   
  61.08102     447.0000   
  61.09102     453.0000   
  61.10102     466.0000   
  61.11102     426.0000   
  61.12102     437.0000   
  61.13102     439.0000   
  61.14102     400.0000   
  61.15102     425.0000   
  61.16102     453.0000   
  61.17102     463.0000   
  61.18102     436.0000   
  61.19102     404.0000   
  61.20102     440.0000   
  61.21102     438.0000   
  61.22102     430.0000   
  61.23102     447.0000   
  61.24102     480.0000   
  61.25102     459.0000   
  61.26102     422.0000   
  61.27102     439.0000   
  61.28102     434.0000   
  61.29102     450.0000   
  61.30102     444.0000   
  61.31102     465.0000   
  61.32102     420.0000   
  61.33102     487.0000   
  61.34102     445.0000   
  61.35102     430.0000   
  61.36102     412.0000   
  61.37103     447.0000   
  61.38102     424.0000   
  61.39103     460.0000   
  61.40102     466.0000   
  61.41103     436.0000   
  61.42102     427.0000   
  61.43103     467.0000   
  61.44102     415.0000   
  61.45103     466.0000   
  61.46103     472.0000   
  61.47103     436.0000   
  61.48103     390.0000   
  61.49103     422.0000   
  61.50103     437.0000   
  61.51103     480.0000   
  61.52103     421.0000   
  61.53103     459.0000   
  61.54103     443.0000   
  61.55103     430.0000   
  61.56103     428.0000   
  61.57103     461.0000   
  61.58103     412.0000   
  61.59103     446.0000   
  61.60103     445.0000   
  61.61103     447.0000   
  61.62103     428.0000   
  61.63103     458.0000   
  61.64103     427.0000   
  61.65103     437.0000   
  61.66103     453.0000   
  61.67103     433.0000   
  61.68103     419.0000   
  61.69103     475.0000   
  61.70103     461.0000   
  61.71103     454.0000   
  61.72103     444.0000   
  61.73103     439.0000   
  61.74103     401.0000   
  61.75103     444.0000   
  61.76103     482.0000   
  61.77103     443.0000   
  61.78103     412.0000   
  61.79103     452.0000   
  61.80103     488.0000   
  61.81104     467.0000   
  61.82103     439.0000   
  61.83104     441.0000   
  61.84103     420.0000   
  61.85104     449.0000   
  61.86103     433.0000   
  61.87104     481.0000   
  61.88103     487.0000   
  61.89104     463.0000   
  61.90104     461.0000   
  61.91104     468.0000   
  61.92104     457.0000   
  61.93104     467.0000   
  61.94104     467.0000   
  61.95104     473.0000   
  61.96104     498.0000   
  61.97104     437.0000   
  61.98104     449.0000   
  61.99104     449.0000   
  62.00104     395.0000   
  62.01104     457.0000   
  62.02104     445.0000   
  62.03104     462.0000   
  62.04104     469.0000   
  62.05104     446.0000   
  62.06104     422.0000   
  62.07104     417.0000   
  62.08104     458.0000   
  62.09104     459.0000   
  62.10104     441.0000   
  62.11104     463.0000   
  62.12104     420.0000   
  62.13104     433.0000   
  62.14104     384.0000   
  62.15104     436.0000   
  62.16104     446.0000   
  62.17104     429.0000   
  62.18104     426.0000   
  62.19104     441.0000   
  62.20104     415.0000   
  62.21104     467.0000   
  62.22104     452.0000   
  62.23104     430.0000   
  62.24104     459.0000   
  62.25105     443.0000   
  62.26104     444.0000   
  62.27105     463.0000   
  62.28104     457.0000   
  62.29105     440.0000   
  62.30104     454.0000   
  62.31105     402.0000   
  62.32104     425.0000   
  62.33105     449.0000   
  62.34105     460.0000   
  62.35105     425.0000   
  62.36105     424.0000   
  62.37105     440.0000   
  62.38105     432.0000   
  62.39105     431.0000   
  62.40105     423.0000   
  62.41105     447.0000   
  62.42105     411.0000   
  62.43105     422.0000   
  62.44105     474.0000   
  62.45105     473.0000   
  62.46105     421.0000   
  62.47105     420.0000   
  62.48105     442.0000   
  62.49105     422.0000   
  62.50105     416.0000   
  62.51105     424.0000   
  62.52105     456.0000   
  62.53105     452.0000   
  62.54105     420.0000   
  62.55105     416.0000   
  62.56105     454.0000   
  62.57105     453.0000   
  62.58105     415.0000   
  62.59105     412.0000   
  62.60105     425.0000   
  62.61105     441.0000   
  62.62105     442.0000   
  62.63105     451.0000   
  62.64105     466.0000   
  62.65105     448.0000   
  62.66105     465.0000   
  62.67105     454.0000   
  62.68105     416.0000   
  62.69106     426.0000   
  62.70105     413.0000   
  62.71106     428.0000   
  62.72105     426.0000   
  62.73106     426.0000   
  62.74105     437.0000   
  62.75106     436.0000   
  62.76105     436.0000   
  62.77106     449.0000   
  62.78106     425.0000   
  62.79106     431.0000   
  62.80106     449.0000   
  62.81106     454.0000   
  62.82106     452.0000   
  62.83106     460.0000   
  62.84106     423.0000   
  62.85106     443.0000   
  62.86106     444.0000   
  62.87106     417.0000   
  62.88106     484.0000   
  62.89106     471.0000   
  62.90106     485.0000   
  62.91106     460.0000   
  62.92106     456.0000   
  62.93106     451.0000   
  62.94106     483.0000   
  62.95106     478.0000   
  62.96106     480.0000   
  62.97106     448.0000   
  62.98106     460.0000   
  62.99106     469.0000   
  63.00106     458.0000   
  63.01106     473.0000   
  63.02106     444.0000   
  63.03106     472.0000   
  63.04106     470.0000   
  63.05106     457.0000   
  63.06106     422.0000   
  63.07106     435.0000   
  63.08106     439.0000   
  63.09106     424.0000   
  63.10106     442.0000   
  63.11106     428.0000   
  63.12106     455.0000   
  63.13107     455.0000   
  63.14106     447.0000   
  63.15107     435.0000   
  63.16106     462.0000   
  63.17107     423.0000   
  63.18106     452.0000   
  63.19107     478.0000   
  63.20107     441.0000   
  63.21107     421.0000   
  63.22107     427.0000   
  63.23107     403.0000   
  63.24107     412.0000   
  63.25107     448.0000   
  63.26107     438.0000   
  63.27107     431.0000   
  63.28107     418.0000   
  63.29107     436.0000   
  63.30107     448.0000   
  63.31107     417.0000   
  63.32107     425.0000   
  63.33107     438.0000   
  63.34107     420.0000   
  63.35107     438.0000   
  63.36107     411.0000   
  63.37107     439.0000   
  63.38107     444.0000   
  63.39107     459.0000   
  63.40107     451.0000   
  63.41107     435.0000   
  63.42107     446.0000   
  63.43107     441.0000   
  63.44107     452.0000   
  63.45107     427.0000   
  63.46107     413.0000   
  63.47107     445.0000   
  63.48107     411.0000   
  63.49107     437.0000   
  63.50107     403.0000   
  63.51107     430.0000   
  63.52107     456.0000   
  63.53107     412.0000   
  63.54107     411.0000   
  63.55107     446.0000   
  63.56107     452.0000   
  63.57108     437.0000   
  63.58107     409.0000   
  63.59108     441.0000   
  63.60107     460.0000   
  63.61108     431.0000   
  63.62107     451.0000   
  63.63108     423.0000   
  63.64108     434.0000   
  63.65108     399.0000   
  63.66108     403.0000   
  63.67108     437.0000   
  63.68108     418.0000   
  63.69108     426.0000   
  63.70108     415.0000   
  63.71108     396.0000   
  63.72108     424.0000   
  63.73108     451.0000   
  63.74108     440.0000   
  63.75108     432.0000   
  63.76108     433.0000   
  63.77108     414.0000   
  63.78108     459.0000   
  63.79108     432.0000   
  63.80108     411.0000   
  63.81108     468.0000   
  63.82108     431.0000   
  63.83108     468.0000   
  63.84108     425.0000   
  63.85108     440.0000   
  63.86108     441.0000   
  63.87108     444.0000   
  63.88108     425.0000   
  63.89108     448.0000   
  63.90108     447.0000   
  63.91108     448.0000   
  63.92108     425.0000   
  63.93108     442.0000   
  63.94108     467.0000   
  63.95108     462.0000   
  63.96108     436.0000   
  63.97108     451.0000   
  63.98108     428.0000   
  63.99109     423.0000   
  64.00108     405.0000   
  64.01109     452.0000   
  64.02108     470.0000   
  64.03108     451.0000   
  64.04108     413.0000   
  64.05109     439.0000   
  64.06108     462.0000   
  64.07108     474.0000   
  64.08109     472.0000   
  64.09109     430.0000   
  64.10108     445.0000   
  64.11108     444.0000   
  64.12109     459.0000   
  64.13109     461.0000   
  64.14108     458.0000   
  64.15108     453.0000   
  64.16109     452.0000   
  64.17109     413.0000   
  64.18108     431.0000   
  64.19109     429.0000   
  64.20109     433.0000   
  64.21109     426.0000   
  64.22108     445.0000   
  64.23109     433.0000   
  64.24109     420.0000   
  64.25109     432.0000   
  64.26109     437.0000   
  64.27109     449.0000   
  64.28109     439.0000   
  64.29109     496.0000   
  64.30109     403.0000   
  64.31109     401.0000   
  64.32109     409.0000   
  64.33109     437.0000   
  64.34109     421.0000   
  64.35109     463.0000   
  64.36109     442.0000   
  64.37109     433.0000   
  64.38109     430.0000   
  64.39109     424.0000   
  64.40109     441.0000   
  64.41109     424.0000   
  64.42109     430.0000   
  64.43109     436.0000   
  64.44109     445.0000   
  64.45110     428.0000   
  64.46109     420.0000   
  64.47109     456.0000   
  64.48109     417.0000   
  64.49110     460.0000   
  64.50109     444.0000   
  64.51109     442.0000   
  64.52110     446.0000   
  64.53110     417.0000   
  64.54109     448.0000   
  64.55109     436.0000   
  64.56110     411.0000   
  64.57110     458.0000   
  64.58109     406.0000   
  64.59109     405.0000   
  64.60110     431.0000   
  64.61110     429.0000   
  64.62109     407.0000   
  64.63110     435.0000   
  64.64110     429.0000   
  64.65110     428.0000   
  64.66109     410.0000   
  64.67110     438.0000   
  64.68110     418.0000   
  64.69110     418.0000   
  64.70110     427.0000   
  64.71110     435.0000   
  64.72110     416.0000   
  64.73110     447.0000   
  64.74110     445.0000   
  64.75110     432.0000   
  64.76110     420.0000   
  64.77110     448.0000   
  64.78110     461.0000   
  64.79110     471.0000   
  64.80110     454.0000   
  64.81110     438.0000   
  64.82110     415.0000   
  64.83110     424.0000   
  64.84110     440.0000   
  64.85110     427.0000   
  64.86110     452.0000   
  64.87110     492.0000   
  64.88110     453.0000   
  64.89111     460.0000   
  64.90110     457.0000   
  64.91110     450.0000   
  64.92110     472.0000   
  64.93111     474.0000   
  64.94110     457.0000   
  64.95110     513.0000   
  64.96111     475.0000   
  64.97111     488.0000   
  64.98110     453.0000   
  64.99110     471.0000   
  65.00111     457.0000   
  65.01111     443.0000   
  65.02110     471.0000   
  65.03111     455.0000   
  65.04111     440.0000   
  65.05111     467.0000   
  65.06110     481.0000   
  65.07111     474.0000   
  65.08111     478.0000   
  65.09111     437.0000   
  65.10110     441.0000   
  65.11111     444.0000   
  65.12111     437.0000   
  65.13111     408.0000   
  65.14111     488.0000   
  65.15111     423.0000   
  65.16111     452.0000   
  65.17111     462.0000   
  65.18111     454.0000   
  65.19111     444.0000   
  65.20111     423.0000   
  65.21111     449.0000   
  65.22111     415.0000   
  65.23111     428.0000   
  65.24111     415.0000   
  65.25111     420.0000   
  65.26111     414.0000   
  65.27111     425.0000   
  65.28111     452.0000   
  65.29111     401.0000   
  65.30111     450.0000   
  65.31111     457.0000   
  65.32111     428.0000   
  65.33112     465.0000   
  65.34111     456.0000   
  65.35111     435.0000   
  65.36111     432.0000   
  65.37112     450.0000   
  65.38111     436.0000   
  65.39111     412.0000   
  65.40112     415.0000   
  65.41112     423.0000   
  65.42111     420.0000   
  65.43111     416.0000   
  65.44112     446.0000   
  65.45112     438.0000   
  65.46111     455.0000   
  65.47112     429.0000   
  65.48112     411.0000   
  65.49112     466.0000   
  65.50111     430.0000   
  65.51112     396.0000   
  65.52112     424.0000   
  65.53112     462.0000   
  65.54111     412.0000   
  65.55112     433.0000   
  65.56112     391.0000   
  65.57112     451.0000   
  65.58112     434.0000   
  65.59112     463.0000   
  65.60112     433.0000   
  65.61112     445.0000   
  65.62112     440.0000   
  65.63112     439.0000   
  65.64112     453.0000   
  65.65112     427.0000   
  65.66112     429.0000   
  65.67112     437.0000   
  65.68112     460.0000   
  65.69112     443.0000   
  65.70112     446.0000   
  65.71112     442.0000   
  65.72112     446.0000   
  65.73112     437.0000   
  65.74112     405.0000   
  65.75112     452.0000   
  65.76112     474.0000   
  65.77113     441.0000   
  65.78112     405.0000   
  65.79112     471.0000   
  65.80112     438.0000   
  65.81113     414.0000   
  65.82112     437.0000   
  65.83112     429.0000   
  65.84113     433.0000   
  65.85113     426.0000   
  65.86112     441.0000   
  65.87112     431.0000   
  65.88113     443.0000   
  65.89113     437.0000   
  65.90112     432.0000   
  65.91113     418.0000   
  65.92113     438.0000   
  65.93113     467.0000   
  65.94112     453.0000   
  65.95113     438.0000   
  65.96113     444.0000   
  65.97113     438.0000   
  65.98112     425.0000   
  65.99113     431.0000   
  66.00113     459.0000   
  66.01113     422.0000   
  66.02113     410.0000   
  66.03113     463.0000   
  66.04113     444.0000   
  66.05113     421.0000   
  66.06113     470.0000   
  66.07113     440.0000   
  66.08113     434.0000   
  66.09113     415.0000   
  66.10113     474.0000   
  66.11113     429.0000   
  66.12113     485.0000   
  66.13113     448.0000   
  66.14113     466.0000   
  66.15113     446.0000   
  66.16113     428.0000   
  66.17113     431.0000   
  66.18113     417.0000   
  66.19113     423.0000   
  66.20113     469.0000   
  66.21114     472.0000   
  66.22113     468.0000   
  66.23113     447.0000   
  66.24113     458.0000   
  66.25114     462.0000   
  66.26113     462.0000   
  66.27113     451.0000   
  66.28114     456.0000   
  66.29114     460.0000   
  66.30113     464.0000   
  66.31113     458.0000   
  66.32114     465.0000   
  66.33114     453.0000   
  66.34113     419.0000   
  66.35114     449.0000   
  66.36114     443.0000   
  66.37114     465.0000   
  66.38113     447.0000   
  66.39114     457.0000   
  66.40114     471.0000   
  66.41114     452.0000   
  66.42113     411.0000   
  66.43114     436.0000   
  66.44114     433.0000   
  66.45114     406.0000   
  66.46114     438.0000   
  66.47114     410.0000   
  66.48114     429.0000   
  66.49114     419.0000   
  66.50114     422.0000   
  66.51114     437.0000   
  66.52114     411.0000   
  66.53114     438.0000   
  66.54114     431.0000   
  66.55114     442.0000   
  66.56114     443.0000   
  66.57114     449.0000   
  66.58114     439.0000   
  66.59114     432.0000   
  66.60114     463.0000   
  66.61115     455.0000   
  66.62114     436.0000   
  66.63114     476.0000   
  66.64114     440.0000   
  66.65115     430.0000   
  66.66114     407.0000   
  66.67114     432.0000   
  66.68114     426.0000   
  66.69115     425.0000   
  66.70114     435.0000   
  66.71114     406.0000   
  66.72115     426.0000   
  66.73115     443.0000   
  66.74114     454.0000   
  66.75114     456.0000   
  66.76115     425.0000   
  66.77115     446.0000   
  66.78114     440.0000   
  66.79115     418.0000   
  66.80115     442.0000   
  66.81115     441.0000   
  66.82114     460.0000   
  66.83115     449.0000   
  66.84115     424.0000   
  66.85115     419.0000   
  66.86115     444.0000   
  66.87115     445.0000   
  66.88115     445.0000   
  66.89115     447.0000   
  66.90115     438.0000   
  66.91115     438.0000   
  66.92115     433.0000   
  66.93115     447.0000   
  66.94115     466.0000   
  66.95115     460.0000   
  66.96115     426.0000   
  66.97115     449.0000   
  66.98115     430.0000   
  66.99115     461.0000   
  67.00115     451.0000   
  67.01115     424.0000   
  67.02115     426.0000   
  67.03115     443.0000   
  67.04115     473.0000   
  67.05116     429.0000   
  67.06115     451.0000   
  67.07115     437.0000   
  67.08115     452.0000   
  67.09116     424.0000   
  67.10115     473.0000   
  67.11115     449.0000   
  67.12115     462.0000   
  67.13116     405.0000   
  67.14115     433.0000   
  67.15115     414.0000   
  67.16116     457.0000   
  67.17116     450.0000   
  67.18115     443.0000   
  67.19115     430.0000   
  67.20116     421.0000   
  67.21116     444.0000   
  67.22115     451.0000   
  67.23116     430.0000   
  67.24116     440.0000   
  67.25116     453.0000   
  67.26115     448.0000   
  67.27116     456.0000   
  67.28116     462.0000   
  67.29116     465.0000   
  67.30116     428.0000   
  67.31116     438.0000   
  67.32116     460.0000   
  67.33116     447.0000   
  67.34116     443.0000   
  67.35116     478.0000   
  67.36116     464.0000   
  67.37116     450.0000   
  67.38116     492.0000   
  67.39116     420.0000   
  67.40116     446.0000   
  67.41116     425.0000   
  67.42116     403.0000   
  67.43116     431.0000   
  67.44116     459.0000   
  67.45116     469.0000   
  67.46116     442.0000   
  67.47116     426.0000   
  67.48116     426.0000   
  67.49117     416.0000   
  67.50116     467.0000   
  67.51116     446.0000   
  67.52116     440.0000   
  67.53117     425.0000   
  67.54116     450.0000   
  67.55116     411.0000   
  67.56116     392.0000   
  67.57117     463.0000   
  67.58116     433.0000   
  67.59116     450.0000   
  67.60117     453.0000   
  67.61117     447.0000   
  67.62116     432.0000   
  67.63116     466.0000   
  67.64117     466.0000   
  67.65117     440.0000   
  67.66116     437.0000   
  67.67117     460.0000   
  67.68117     466.0000   
  67.69117     450.0000   
  67.70116     410.0000   
  67.71117     438.0000   
  67.72117     477.0000   
  67.73117     458.0000   
  67.74117     422.0000   
  67.75117     452.0000   
  67.76117     438.0000   
  67.77117     482.0000   
  67.78117     474.0000   
  67.79117     424.0000   
  67.80117     469.0000   
  67.81117     434.0000   
  67.82117     449.0000   
  67.83117     427.0000   
  67.84117     439.0000   
  67.85117     450.0000   
  67.86117     476.0000   
  67.87117     438.0000   
  67.88117     431.0000   
  67.89117     444.0000   
  67.90117     445.0000   
  67.91117     477.0000   
  67.92117     451.0000   
  67.93118     440.0000   
  67.94117     418.0000   
  67.95117     458.0000   
  67.96117     434.0000   
  67.97118     477.0000   
  67.98117     480.0000   
  67.99117     452.0000   
  68.00117     472.0000   
  68.01118     459.0000   
  68.02117     452.0000   
  68.03117     456.0000   
  68.04118     454.0000   
  68.05118     462.0000   
  68.06117     452.0000   
  68.07117     447.0000   
  68.08118     451.0000   
  68.09118     512.0000   
  68.10117     458.0000   
  68.11118     467.0000   
  68.12118     486.0000   
  68.13118     452.0000   
  68.14117     461.0000   
  68.15118     452.0000   
  68.16118     428.0000   
  68.17118     476.0000   
  68.18118     468.0000   
  68.19118     469.0000   
  68.20118     481.0000   
  68.21118     458.0000   
  68.22118     483.0000   
  68.23118     482.0000   
  68.24118     500.0000   
  68.25118     476.0000   
  68.26118     484.0000   
  68.27118     437.0000   
  68.28118     435.0000   
  68.29118     458.0000   
  68.30118     468.0000   
  68.31118     462.0000   
  68.32118     470.0000   
  68.33118     442.0000   
  68.34118     452.0000   
  68.35118     447.0000   
  68.36118     479.0000   
  68.37119     464.0000   
  68.38118     450.0000   
  68.39118     452.0000   
  68.40118     465.0000   
  68.41119     462.0000   
  68.42118     390.0000   
  68.43118     436.0000   
  68.44118     445.0000   
  68.45119     421.0000   
  68.46118     451.0000   
  68.47118     415.0000   
  68.48119     428.0000   
  68.49119     421.0000   
  68.50118     438.0000   
  68.51118     423.0000   
  68.52119     436.0000   
  68.53119     456.0000   
  68.54118     474.0000   
  68.55119     485.0000   
  68.56119     482.0000   
  68.57119     484.0000   
  68.58118     491.0000   
  68.59119     487.0000   
  68.60119     441.0000   
  68.61119     436.0000   
  68.62119     477.0000   
  68.63119     471.0000   
  68.64119     464.0000   
  68.65119     485.0000   
  68.66119     518.0000   
  68.67119     447.0000   
  68.68119     447.0000   
  68.69119     459.0000   
  68.70119     465.0000   
  68.71119     469.0000   
  68.72119     447.0000   
  68.73119     453.0000   
  68.74119     430.0000   
  68.75119     442.0000   
  68.76119     457.0000   
  68.77119     415.0000   
  68.78119     464.0000   
  68.79119     419.0000   
  68.80119     472.0000   
  68.81120     464.0000   
  68.82119     455.0000   
  68.83119     473.0000   
  68.84119     452.0000   
  68.85120     469.0000   
  68.86119     453.0000   
  68.87119     428.0000   
  68.88120     441.0000   
  68.89120     449.0000   
  68.90119     410.0000   
  68.91119     456.0000   
  68.92120     453.0000   
  68.93120     440.0000   
  68.94119     410.0000   
  68.95119     451.0000   
  68.96120     439.0000   
  68.97120     461.0000   
  68.98119     453.0000   
  68.99120     467.0000   
  69.00120     453.0000   
  69.01120     474.0000   
  69.02119     449.0000   
  69.03120     466.0000   
  69.04120     429.0000   
  69.05120     446.0000   
  69.06120     452.0000   
  69.07120     479.0000   
  69.08120     470.0000   
  69.09120     455.0000   
  69.10120     421.0000   
  69.11120     418.0000   
  69.12120     456.0000   
  69.13120     444.0000   
  69.14120     426.0000   
  69.15120     461.0000   
  69.16120     419.0000   
  69.17120     446.0000   
  69.18120     469.0000   
  69.19120     436.0000   
  69.20120     499.0000   
  69.21120     439.0000   
  69.22120     473.0000   
  69.23120     431.0000   
  69.24120     459.0000   
  69.25121     453.0000   
  69.26120     455.0000   
  69.27120     461.0000   
  69.28120     488.0000   
  69.29121     477.0000   
  69.30120     458.0000   
  69.31120     459.0000   
  69.32121     447.0000   
  69.33121     463.0000   
  69.34120     459.0000   
  69.35120     447.0000   
  69.36121     462.0000   
  69.37121     450.0000   
  69.38120     409.0000   
  69.39120     431.0000   
  69.40121     426.0000   
  69.41121     414.0000   
  69.42120     441.0000   
  69.43121     433.0000   
  69.44121     443.0000   
  69.45121     436.0000   
  69.46120     449.0000   
  69.47121     462.0000   
  69.48121     502.0000   
  69.49121     452.0000   
  69.50121     478.0000   
  69.51121     469.0000   
  69.52121     421.0000   
  69.53121     455.0000   
  69.54121     446.0000   
  69.55121     454.0000   
  69.56121     434.0000   
  69.57121     440.0000   
  69.58121     457.0000   
  69.59121     473.0000   
  69.60121     412.0000   
  69.61121     428.0000   
  69.62121     424.0000   
  69.63121     429.0000   
  69.64121     421.0000   
  69.65121     458.0000   
  69.66121     451.0000   
  69.67121     450.0000   
  69.68121     429.0000   
  69.69122     502.0000   
  69.70121     497.0000   
  69.71121     433.0000   
  69.72121     448.0000   
  69.73122     437.0000   
  69.74121     447.0000   
  69.75121     446.0000   
  69.76122     441.0000   
  69.77122     480.0000   
  69.78121     441.0000   
  69.79121     454.0000   
  69.80122     456.0000   
  69.81122     457.0000   
  69.82121     506.0000   
  69.83121     465.0000   
  69.84122     452.0000   
  69.85122     486.0000   
  69.86121     425.0000   
  69.87122     447.0000   
  69.88122     429.0000   
  69.89122     439.0000   
  69.90121     440.0000   
  69.91122     481.0000   
  69.92122     434.0000   
  69.93122     468.0000   
  69.94122     437.0000   
  69.95122     467.0000   
  69.96122     453.0000   
  69.97122     432.0000   
  69.98122     477.0000   
  69.99122     479.0000   
  70.00122     463.0000   
  70.01122     437.0000   
  70.02122     468.0000   
  70.03122     459.0000   
  70.04122     447.0000   
  70.05122     441.0000   
  70.06122     446.0000   
  70.07122     462.0000   
  70.08122     396.0000   
  70.09122     395.0000   
  70.10122     430.0000   
  70.11122     432.0000   
  70.12122     453.0000   
  70.13123     420.0000   
  70.14122     406.0000   
  70.15122     424.0000   
  70.16122     442.0000   
  70.17123     459.0000   
  70.18122     431.0000   
  70.19122     464.0000   
  70.20123     437.0000   
  70.21123     423.0000   
  70.22122     398.0000   
  70.23122     457.0000   
  70.24123     434.0000   
  70.25123     432.0000   
  70.26122     423.0000   
  70.27122     425.0000   
  70.28123     472.0000   
  70.29123     456.0000   
  70.30122     440.0000   
  70.31123     466.0000   
  70.32123     432.0000   
  70.33123     461.0000   
  70.34122     436.0000   
  70.35123     454.0000   
  70.36123     481.0000   
  70.37123     481.0000   
  70.38123     407.0000   
  70.39123     442.0000   
  70.40123     453.0000   
  70.41123     461.0000   
  70.42123     474.0000   
  70.43123     444.0000   
  70.44123     448.0000   
  70.45123     474.0000   
  70.46123     441.0000   
  70.47123     473.0000   
  70.48123     438.0000   
  70.49123     448.0000   
  70.50123     474.0000   
  70.51123     464.0000   
  70.52123     454.0000   
  70.53123     454.0000   
  70.54123     442.0000   
  70.55123     436.0000   
  70.56123     465.0000   
  70.57124     447.0000   
  70.58123     437.0000   
  70.59123     438.0000   
  70.60123     418.0000   
  70.61124     471.0000   
  70.62123     464.0000   
  70.63123     476.0000   
  70.64124     454.0000   
  70.65124     451.0000   
  70.66123     435.0000   
  70.67123     462.0000   
  70.68124     439.0000   
  70.69124     416.0000   
  70.70123     437.0000   
  70.71124     488.0000   
  70.72124     464.0000   
  70.73124     445.0000   
  70.74123     475.0000   
  70.75124     444.0000   
  70.76124     464.0000   
  70.77124     453.0000   
  70.78123     443.0000   
  70.79124     450.0000   
  70.80124     415.0000   
  70.81124     431.0000   
  70.82124     458.0000   
  70.83124     440.0000   
  70.84124     417.0000   
  70.85124     480.0000   
  70.86124     463.0000   
  70.87124     431.0000   
  70.88124     422.0000   
  70.89124     457.0000   
  70.90124     469.0000   
  70.91124     446.0000   
  70.92124     444.0000   
  70.93124     437.0000   
  70.94124     434.0000   
  70.95124     443.0000   
  70.96124     437.0000   
  70.97124     423.0000   
  70.98124     465.0000   
  70.99124     476.0000   
  71.00124     444.0000   
  71.01125     480.0000   
  71.02124     459.0000   
  71.03124     446.0000   
  71.04124     438.0000   
  71.05125     493.0000   
  71.06124     439.0000   
  71.07124     457.0000   
  71.08125     440.0000   
  71.09125     466.0000   
  71.10124     459.0000   
  71.11124     462.0000   
  71.12125     491.0000   
  71.13125     469.0000   
  71.14124     452.0000   
  71.15125     416.0000   
  71.16125     455.0000   
  71.17125     442.0000   
  71.18124     438.0000   
  71.19125     464.0000   
  71.20125     449.0000   
  71.21125     445.0000   
  71.22124     482.0000   
  71.23125     441.0000   
  71.24125     462.0000   
  71.25125     459.0000   
  71.26125     465.0000   
  71.27125     474.0000   
  71.28125     493.0000   
  71.29125     449.0000   
  71.30125     434.0000   
  71.31125     455.0000   
  71.32125     437.0000   
  71.33125     464.0000   
  71.34125     449.0000   
  71.35125     478.0000   
  71.36125     442.0000   
  71.37125     424.0000   
  71.38125     447.0000   
  71.39125     427.0000   
  71.40125     448.0000   
  71.41125     468.0000   
  71.42125     462.0000   
  71.43125     448.0000   
  71.44125     468.0000   
  71.45126     458.0000   
  71.46125     455.0000   
  71.47125     431.0000   
  71.48125     446.0000   
  71.49126     445.0000   
  71.50125     463.0000   
  71.51125     452.0000   
  71.52126     449.0000   
  71.53126     477.0000   
  71.54125     443.0000   
  71.55125     447.0000   
  71.56126     471.0000   
  71.57126     469.0000   
  71.58125     458.0000   
  71.59126     478.0000   
  71.60126     468.0000   
  71.61126     456.0000   
  71.62125     485.0000   
  71.63126     420.0000   
  71.64126     431.0000   
  71.65126     482.0000   
  71.66125     429.0000   
  71.67126     460.0000   
  71.68126     484.0000   
  71.69126     493.0000   
  71.70126     471.0000   
  71.71126     451.0000   
  71.72126     495.0000   
  71.73126     444.0000   
  71.74126     456.0000   
  71.75126     438.0000   
  71.76126     485.0000   
  71.77126     465.0000   
  71.78126     479.0000   
  71.79126     456.0000   
  71.80126     439.0000   
  71.81126     462.0000   
  71.82126     527.0000   
  71.83126     450.0000   
  71.84126     477.0000   
  71.85126     470.0000   
  71.86126     464.0000   
  71.87126     501.0000   
  71.88126     457.0000   
  71.89127     492.0000   
  71.90126     493.0000   
  71.91126     463.0000   
  71.92126     464.0000   
  71.93127     457.0000   
  71.94126     465.0000   
  71.95126     425.0000   
  71.96127     436.0000   
  71.97127     476.0000   
  71.98126     484.0000   
  71.99126     479.0000   
  72.00127     486.0000   
  72.01127     469.0000   
  72.02126     461.0000   
  72.03127     469.0000   
  72.04127     468.0000   
  72.05127     451.0000   
  72.06126     465.0000   
  72.07127     437.0000   
  72.08127     452.0000   
  72.09127     440.0000   
  72.10126     475.0000   
  72.11127     499.0000   
  72.12127     468.0000   
  72.13127     496.0000   
  72.14127     493.0000   
  72.15127     457.0000   
  72.16127     489.0000   
  72.17127     454.0000   
  72.18127     502.0000   
  72.19127     476.0000   
  72.20127     495.0000   
  72.21127     447.0000   
  72.22127     485.0000   
  72.23127     463.0000   
  72.24127     487.0000   
  72.25127     451.0000   
  72.26127     462.0000   
  72.27127     472.0000   
  72.28127     463.0000   
  72.29128     442.0000   
  72.30127     420.0000   
  72.31127     448.0000   
  72.32127     480.0000   
  72.33128     446.0000   
  72.34127     465.0000   
  72.35127     451.0000   
  72.36127     455.0000   
  72.37128     424.0000   
  72.38127     434.0000   
  72.39127     510.0000   
  72.40128     473.0000   
  72.41128     494.0000   
  72.42127     484.0000   
  72.43127     486.0000   
  72.44128     505.0000   
  72.45128     518.0000   
  72.46127     497.0000   
  72.47128     467.0000   
  72.48128     500.0000   
  72.49128     522.0000   
  72.50127     474.0000   
  72.51128     495.0000   
  72.52128     499.0000   
  72.53128     493.0000   
  72.54128     503.0000   
  72.55128     505.0000   
  72.56128     494.0000   
  72.57128     451.0000   
  72.58128     471.0000   
  72.59128     463.0000   
  72.60128     481.0000   
  72.61128     473.0000   
  72.62128     486.0000   
  72.63128     470.0000   
  72.64128     456.0000   
  72.65128     490.0000   
  72.66128     455.0000   
  72.67128     478.0000   
  72.68128     460.0000   
  72.69128     433.0000   
  72.70128     450.0000   
  72.71128     459.0000   
  72.72128     451.0000   
  72.73129     443.0000   
  72.74128     431.0000   
  72.75128     497.0000   
  72.76128     477.0000   
  72.77129     450.0000   
  72.78128     446.0000   
  72.79128     419.0000   
  72.80128     466.0000   
  72.81129     428.0000   
  72.82128     471.0000   
  72.83128     470.0000   
  72.84129     488.0000   
  72.85129     465.0000   
  72.86128     426.0000   
  72.87128     450.0000   
  72.88129     473.0000   
  72.89129     454.0000   
  72.90128     430.0000   
  72.91129     471.0000   
  72.92129     485.0000   
  72.93129     450.0000   
  72.94128     482.0000   
  72.95129     473.0000   
  72.96129     454.0000   
  72.97129     455.0000   
  72.98129     464.0000   
  72.99129     461.0000   
  73.00129     459.0000   
  73.01129     464.0000   
  73.02129     445.0000   
  73.03129     450.0000   
  73.04129     464.0000   
  73.05129     425.0000   
  73.06129     469.0000   
  73.07129     405.0000   
  73.08129     452.0000   
  73.09129     452.0000   
  73.10129     476.0000   
  73.11129     447.0000   
  73.12129     479.0000   
  73.13129     454.0000   
  73.14129     438.0000   
  73.15129     426.0000   
  73.16129     443.0000   
  73.17130     464.0000   
  73.18129     484.0000   
  73.19129     423.0000   
  73.20129     491.0000   
  73.21130     435.0000   
  73.22129     437.0000   
  73.23129     467.0000   
  73.24129     430.0000   
  73.25130     478.0000   
  73.26129     489.0000   
  73.27129     443.0000   
  73.28130     460.0000   
  73.29130     481.0000   
  73.30129     445.0000   
  73.31129     435.0000   
  73.32130     434.0000   
  73.33130     466.0000   
  73.34129     429.0000   
  73.35130     482.0000   
  73.36130     452.0000   
  73.37130     433.0000   
  73.38129     437.0000   
  73.39130     451.0000   
  73.40130     443.0000   
  73.41130     419.0000   
  73.42130     457.0000   
  73.43130     490.0000   
  73.44130     437.0000   
  73.45130     447.0000   
  73.46130     462.0000   
  73.47130     449.0000   
  73.48130     465.0000   
  73.49130     433.0000   
  73.50130     437.0000   
  73.51130     464.0000   
  73.52130     477.0000   
  73.53130     473.0000   
  73.54130     466.0000   
  73.55130     447.0000   
  73.56130     488.0000   
  73.57130     458.0000   
  73.58130     457.0000   
  73.59130     462.0000   
  73.60130     439.0000   
  73.61131     453.0000   
  73.62130     478.0000   
  73.63130     463.0000   
  73.64130     458.0000   
  73.65131     465.0000   
  73.66130     468.0000   
  73.67130     435.0000   
  73.68130     444.0000   
  73.69131     465.0000   
  73.70130     457.0000   
  73.71130     468.0000   
  73.72131     411.0000   
  73.73131     427.0000   
  73.74130     470.0000   
  73.75130     477.0000   
  73.76131     479.0000   
  73.77131     461.0000   
  73.78130     469.0000   
  73.79131     454.0000   
  73.80131     459.0000   
  73.81131     460.0000   
  73.82130     454.0000   
  73.83131     500.0000   
  73.84131     497.0000   
  73.85131     468.0000   
  73.86131     431.0000   
  73.87131     469.0000   
  73.88131     473.0000   
  73.89131     486.0000   
  73.90131     459.0000   
  73.91131     473.0000   
  73.92131     481.0000   
  73.93131     444.0000   
  73.94131     445.0000   
  73.95131     459.0000   
  73.96131     459.0000   
  73.97131     454.0000   
  73.98131     454.0000   
  73.99131     436.0000   
  74.00131     430.0000   
  74.01131     418.0000   
  74.02131     473.0000   
  74.03131     464.0000   
  74.04131     470.0000   
  74.05132     461.0000   
  74.06131     429.0000   
  74.07131     435.0000   
  74.08131     451.0000   
  74.09132     419.0000   
  74.10131     447.0000   
  74.11131     435.0000   
  74.12132     453.0000   
  74.13132     444.0000   
  74.14131     438.0000   
  74.15131     438.0000   
  74.16132     465.0000   
  74.17132     425.0000   
  74.18131     456.0000   
  74.19131     482.0000   
  74.20132     482.0000   
  74.21132     494.0000   
  74.22131     478.0000   
  74.23132     460.0000   
  74.24132     443.0000   
  74.25132     454.0000   
  74.26131     471.0000   
  74.27132     462.0000   
  74.28132     434.0000   
  74.29132     470.0000   
  74.30132     440.0000   
  74.31132     436.0000   
  74.32132     448.0000   
  74.33132     443.0000   
  74.34132     488.0000   
  74.35132     475.0000   
  74.36132     474.0000   
  74.37132     474.0000   
  74.38132     460.0000   
  74.39132     433.0000   
  74.40132     454.0000   
  74.41132     446.0000   
  74.42132     480.0000   
  74.43132     428.0000   
  74.44132     464.0000   
  74.45132     462.0000   
  74.46132     453.0000   
  74.47132     473.0000   
  74.48132     471.0000   
  74.49133     461.0000   
  74.50132     441.0000   
  74.51132     456.0000   
  74.52132     480.0000   
  74.53133     460.0000   
  74.54132     475.0000   
  74.55132     455.0000   
  74.56133     453.0000   
  74.57133     427.0000   
  74.58132     471.0000   
  74.59132     494.0000   
  74.60133     476.0000   
  74.61133     464.0000   
  74.62132     440.0000   
  74.63132     483.0000   
  74.64133     436.0000   
  74.65133     475.0000   
  74.66132     464.0000   
  74.67133     456.0000   
  74.68133     438.0000   
  74.69133     486.0000   
  74.70132     452.0000   
  74.71133     477.0000   
  74.72133     476.0000   
  74.73133     471.0000   
  74.74133     471.0000   
  74.75133     463.0000   
  74.76133     467.0000   
  74.77133     441.0000   
  74.78133     470.0000   
  74.79133     470.0000   
  74.80133     474.0000   
  74.81133     468.0000   
  74.82133     459.0000   
  74.83133     474.0000   
  74.84133     460.0000   
  74.85133     435.0000   
  74.86133     468.0000   
  74.87133     464.0000   
  74.88133     465.0000   
  74.89133     490.0000   
  74.90133     442.0000   
  74.91133     437.0000   
  74.92133     458.0000   
  74.93134     528.0000   
  74.94133     457.0000   
  74.95133     454.0000   
  74.96133     473.0000   
  74.97134     479.0000   
  74.98133     502.0000   
  74.99133     502.0000   
  75.00134     509.0000   
  75.01134     513.0000   
  75.02133     514.0000   
  75.03133     563.0000   
  75.04134     494.0000   
  75.05134     512.0000   
  75.06133     508.0000   
  75.07133     475.0000   
  75.08134     465.0000   
  75.09134     511.0000   
  75.10133     517.0000   
  75.11134     528.0000   
  75.12134     528.0000   
  75.13134     502.0000   
  75.14133     474.0000   
  75.15134     485.0000   
  75.16134     529.0000   
  75.17134     514.0000   
  75.18134     467.0000   
  75.19134     476.0000   
  75.20134     461.0000   
  75.21134     488.0000   
  75.22134     469.0000   
  75.23134     475.0000   
  75.24134     448.0000   
  75.25134     483.0000   
  75.26134     475.0000   
  75.27134     478.0000   
  75.28134     487.0000   
  75.29134     472.0000   
  75.30134     470.0000   
  75.31134     462.0000   
  75.32134     457.0000   
  75.33134     434.0000   
  75.34134     468.0000   
  75.35134     460.0000   
  75.36134     476.0000   
  75.37135     427.0000   
  75.38134     483.0000   
  75.39134     478.0000   
  75.40134     478.0000   
  75.41135     467.0000   
  75.42134     467.0000   
  75.43134     456.0000   
  75.44135     454.0000   
  75.45135     428.0000   
  75.46134     480.0000   
  75.47134     492.0000   
  75.48135     488.0000   
  75.49135     439.0000   
  75.50134     452.0000   
  75.51134     473.0000   
  75.52135     465.0000   
  75.53135     495.0000   
  75.54134     464.0000   
  75.55135     428.0000   
  75.56135     477.0000   
  75.57135     468.0000   
  75.58134     476.0000   
  75.59135     475.0000   
  75.60135     441.0000   
  75.61135     467.0000   
  75.62135     476.0000   
  75.63135     474.0000   
  75.64135     485.0000   
  75.65135     486.0000   
  75.66135     469.0000   
  75.67135     467.0000   
  75.68135     451.0000   
  75.69135     480.0000   
  75.70135     457.0000   
  75.71135     445.0000   
  75.72135     470.0000   
  75.73135     463.0000   
  75.74135     471.0000   
  75.75135     489.0000   
  75.76135     473.0000   
  75.77135     504.0000   
  75.78135     472.0000   
  75.79135     478.0000   
  75.80135     484.0000   
  75.81136     498.0000   
  75.82135     541.0000   
  75.83135     499.0000   
  75.84135     502.0000   
  75.85136     471.0000   
  75.86135     513.0000   
  75.87135     473.0000   
  75.88136     491.0000   
  75.89136     503.0000   
  75.90135     477.0000   
  75.91135     485.0000   
  75.92136     492.0000   
  75.93136     506.0000   
  75.94135     482.0000   
  75.95135     499.0000   
  75.96136     534.0000   
  75.97136     460.0000   
  75.98135     456.0000   
  75.99136     481.0000   
  76.00136     477.0000   
  76.01136     447.0000   
  76.02135     463.0000   
  76.03136     469.0000   
  76.04136     463.0000   
  76.05136     430.0000   
  76.06136     467.0000   
  76.07136     441.0000   
  76.08136     436.0000   
  76.09136     431.0000   
  76.10136     459.0000   
  76.11136     455.0000   
  76.12136     467.0000   
  76.13136     504.0000   
  76.14136     461.0000   
  76.15136     492.0000   
  76.16136     454.0000   
  76.17136     492.0000   
  76.18136     481.0000   
  76.19136     443.0000   
  76.20136     451.0000   
  76.21136     479.0000   
  76.22136     508.0000   
  76.23136     490.0000   
  76.24136     448.0000   
  76.25137     480.0000   
  76.26136     493.0000   
  76.27136     475.0000   
  76.28136     452.0000   
  76.29137     476.0000   
  76.30136     475.0000   
  76.31136     450.0000   
  76.32137     477.0000   
  76.33137     456.0000   
  76.34136     465.0000   
  76.35136     497.0000   
  76.36137     446.0000   
  76.37137     441.0000   
  76.38136     421.0000   
  76.39137     455.0000   
  76.40137     465.0000   
  76.41137     449.0000   
  76.42136     450.0000   
  76.43137     439.0000   
  76.44137     453.0000   
  76.45137     444.0000   
  76.46136     459.0000   
  76.47137     467.0000   
  76.48137     450.0000   
  76.49137     485.0000   
  76.50137     462.0000   
  76.51137     450.0000   
  76.52137     476.0000   
  76.53137     458.0000   
  76.54137     464.0000   
  76.55137     448.0000   
  76.56137     454.0000   
  76.57137     458.0000   
  76.58137     475.0000   
  76.59137     412.0000   
  76.60137     461.0000   
  76.61137     452.0000   
  76.62137     471.0000   
  76.63137     447.0000   
  76.64137     446.0000   
  76.65137     455.0000   
  76.66137     475.0000   
  76.67137     439.0000   
  76.68137     455.0000   
  76.69138     467.0000   
  76.70137     444.0000   
  76.71137     410.0000   
  76.72137     449.0000   
  76.73138     487.0000   
  76.74137     459.0000   
  76.75137     454.0000   
  76.76138     458.0000   
  76.77138     467.0000   
  76.78137     469.0000   
  76.79137     450.0000   
  76.80138     454.0000   
  76.81138     443.0000   
  76.82137     436.0000   
  76.83138     460.0000   
  76.84138     455.0000   
  76.85138     445.0000   
  76.86137     448.0000   
  76.87138     462.0000   
  76.88138     451.0000   
  76.89138     487.0000   
  76.90137     493.0000   
  76.91138     474.0000   
  76.92138     450.0000   
  76.93138     456.0000   
  76.94138     432.0000   
  76.95138     452.0000   
  76.96138     471.0000   
  76.97138     501.0000   
  76.98138     474.0000   
  76.99138     475.0000   
  77.00138     480.0000   
  77.01138     439.0000   
  77.02138     431.0000   
  77.03138     461.0000   
  77.04138     488.0000   
  77.05138     454.0000   
  77.06138     437.0000   
  77.07138     452.0000   
  77.08138     504.0000   
  77.09138     472.0000   
  77.10138     430.0000   
  77.11138     461.0000   
  77.12138     455.0000   
  77.13139     480.0000   
  77.14138     483.0000   
  77.15138     459.0000   
  77.16138     461.0000   
  77.17139     441.0000   
  77.18138     447.0000   
  77.19138     464.0000   
  77.20139     458.0000   
  77.21139     469.0000   
  77.22138     456.0000   
  77.23138     460.0000   
  77.24139     500.0000   
  77.25139     481.0000   
  77.26138     406.0000   
  77.27139     440.0000   
  77.28139     467.0000   
  77.29139     444.0000   
  77.30138     443.0000   
  77.31139     473.0000   
  77.32139     487.0000   
  77.33139     455.0000   
  77.34138     444.0000   
  77.35139     472.0000   
  77.36139     480.0000   
  77.37139     481.0000   
  77.38139     434.0000   
  77.39139     435.0000   
  77.40139     455.0000   
  77.41139     440.0000   
  77.42139     471.0000   
  77.43139     468.0000   
  77.44139     458.0000   
  77.45139     451.0000   
  77.46139     458.0000   
  77.47139     455.0000   
  77.48139     475.0000   
  77.49139     424.0000   
  77.50139     482.0000   
  77.51139     478.0000   
  77.52139     500.0000   
  77.53139     485.0000   
  77.54139     514.0000   
  77.55139     452.0000   
  77.56139     432.0000   
  77.57140     488.0000   
  77.58139     464.0000   
  77.59139     460.0000   
  77.60139     456.0000   
  77.61140     447.0000   
  77.62139     464.0000   
  77.63139     421.0000   
  77.64140     457.0000   
  77.65140     438.0000   
  77.66139     472.0000   
  77.67139     452.0000   
  77.68140     444.0000   
  77.69140     469.0000   
  77.70139     450.0000   
  77.71140     433.0000   
  77.72140     471.0000   
  77.73140     481.0000   
  77.74139     450.0000   
  77.75140     475.0000   
  77.76140     437.0000   
  77.77140     479.0000   
  77.78139     463.0000   
  77.79140     447.0000   
  77.80140     485.0000   
  77.81140     484.0000   
  77.82140     461.0000   
  77.83140     459.0000   
  77.84140     485.0000   
  77.85140     471.0000   
  77.86140     490.0000   
  77.87140     487.0000   
  77.88140     472.0000   
  77.89140     476.0000   
  77.90140     464.0000   
  77.91140     502.0000   
  77.92140     486.0000   
  77.93140     482.0000   
  77.94140     511.0000   
  77.95140     471.0000   
  77.96140     480.0000   
  77.97141     475.0000   
  77.98140     491.0000   
  77.99140     488.0000   
  78.00140     488.0000   
  78.01141     483.0000   
  78.02140     472.0000   
  78.03140     486.0000   
  78.04140     496.0000   
  78.05141     476.0000   
  78.06140     462.0000   
  78.07140     497.0000   
  78.08141     463.0000   
  78.09141     500.0000   
  78.10140     465.0000   
  78.11140     435.0000   
  78.12141     468.0000   
  78.13141     457.0000   
  78.14140     490.0000   
  78.15141     472.0000   
  78.16141     464.0000   
  78.17141     432.0000   
  78.18140     443.0000   
  78.19141     447.0000   
  78.20141     469.0000   
  78.21141     467.0000   
  78.22141     426.0000   
  78.23141     443.0000   
  78.24141     449.0000   
  78.25141     456.0000   
  78.26141     445.0000   
  78.27141     463.0000   
  78.28141     446.0000   
  78.29141     460.0000   
  78.30141     449.0000   
  78.31141     449.0000   
  78.32141     479.0000   
  78.33141     470.0000   
  78.34141     448.0000   
  78.35141     464.0000   
  78.36141     480.0000   
  78.37141     467.0000   
  78.38141     444.0000   
  78.39141     429.0000   
  78.40141     461.0000   
  78.41142     480.0000   
  78.42141     472.0000   
  78.43141     451.0000   
  78.44141     489.0000   
  78.45142     432.0000   
  78.46141     454.0000   
  78.47141     452.0000   
  78.48141     467.0000   
  78.49142     439.0000   
  78.50141     462.0000   
  78.51141     432.0000   
  78.52142     474.0000   
  78.53142     474.0000   
  78.54141     454.0000   
  78.55141     448.0000   
  78.56142     457.0000   
  78.57142     490.0000   
  78.58141     456.0000   
  78.59142     474.0000   
  78.60142     460.0000   
  78.61142     447.0000   
  78.62141     496.0000   
  78.63142     509.0000   
  78.64142     475.0000   
  78.65142     458.0000   
  78.66142     417.0000   
  78.67142     446.0000   
  78.68142     456.0000   
  78.69142     438.0000   
  78.70142     457.0000   
  78.71142     439.0000   
  78.72142     448.0000   
  78.73142     482.0000   
  78.74142     468.0000   
  78.75142     455.0000   
  78.76142     462.0000   
  78.77142     486.0000   
  78.78142     452.0000   
  78.79142     453.0000   
  78.80142     463.0000   
  78.81142     464.0000   
  78.82142     478.0000   
  78.83142     437.0000   
  78.84142     452.0000   
  78.85143     425.0000   
  78.86142     462.0000   
  78.87142     420.0000   
  78.88142     438.0000   
  78.89143     433.0000   
  78.90142     452.0000   
  78.91142     475.0000   
  78.92142     425.0000   
  78.93143     453.0000   
  78.94142     447.0000   
  78.95142     441.0000   
  78.96143     449.0000   
  78.97143     441.0000   
  78.98142     438.0000   
  78.99142     434.0000   
  79.00143     478.0000   
  79.01143     483.0000   
  79.02142     430.0000   
  79.03143     439.0000   
  79.04143     440.0000   
  79.05143     495.0000   
  79.06142     473.0000   
  79.07143     440.0000   
  79.08143     442.0000   
  79.09143     478.0000   
  79.10143     457.0000   
  79.11143     433.0000   
  79.12143     458.0000   
  79.13143     436.0000   
  79.14143     466.0000   
  79.15143     483.0000   
  79.16143     450.0000   
  79.17143     458.0000   
  79.18143     475.0000   
  79.19143     458.0000   
  79.20143     429.0000   
  79.21143     437.0000   
  79.22143     444.0000   
  79.23143     422.0000   
  79.24143     406.0000   
  79.25143     445.0000   
  79.26143     459.0000   
  79.27143     427.0000   
  79.28143     427.0000   
  79.29144     457.0000   
  79.30143     424.0000   
  79.31143     442.0000   
  79.32143     427.0000   
  79.33144     430.0000   
  79.34143     453.0000   
  79.35143     452.0000   
  79.36143     445.0000   
  79.37144     442.0000   
  79.38143     416.0000   
  79.39143     448.0000   
  79.40144     447.0000   
  79.41144     501.0000   
  79.42143     477.0000   
  79.43143     428.0000   
  79.44144     433.0000   
  79.45144     457.0000   
  79.46143     432.0000   
  79.47144     468.0000   
  79.48144     459.0000   
  79.49144     478.0000   
  79.50143     421.0000   
  79.51144     439.0000   
  79.52144     451.0000   
  79.53144     432.0000   
  79.54144     493.0000   
  79.55144     437.0000   
  79.56144     446.0000   
  79.57144     440.0000   
  79.58144     414.0000   
  79.59144     417.0000   
  79.60144     452.0000   
  79.61144     460.0000   
  79.62144     459.0000   
  79.63144     483.0000   
  79.64144     427.0000   
  79.65144     463.0000   
  79.66144     454.0000   
  79.67144     429.0000   
  79.68144     461.0000   
  79.69144     444.0000   
  79.70144     456.0000   
  79.71144     472.0000   
  79.72144     438.0000   
  79.73145     457.0000   
  79.74144     439.0000   
  79.75144     443.0000   
  79.76144     417.0000   
  79.77145     428.0000   
  79.78144     471.0000   
  79.79144     465.0000   
  79.80145     461.0000   
  79.81145     423.0000   
  79.82144     458.0000   
  79.83144     415.0000   
  79.84145     447.0000   
  79.85145     441.0000   
  79.86144     444.0000   
  79.87144     438.0000   
  79.88145     456.0000   
  79.89145     457.0000   
  79.90144     464.0000   
  79.91145     459.0000   
  79.92145     443.0000   
  79.93145     428.0000   
  79.94144     434.0000   
  79.95145     425.0000   
  79.96145     447.0000   
  79.97145     401.0000   
  79.98145     433.0000   
  79.99145     433.0000   
  80.00145     447.0000   
  80.01145     423.0000   
  80.02145     409.0000   
  80.03145     462.0000   
  80.04145     420.0000   
  80.05145     421.0000   
  80.06145     436.0000   
  80.07145     410.0000   
  80.08145     424.0000   
  80.09145     460.0000   
  80.10145     423.0000   
  80.11145     461.0000   
  80.12145     434.0000   
  80.13145     439.0000   
  80.14145     433.0000   
  80.15145     439.0000   
  80.16145     453.0000   
  80.17146     439.0000   
  80.18145     453.0000   
  80.19145     434.0000   
  80.20145     414.0000   
  80.21146     420.0000   
  80.22145     402.0000   
  80.23145     430.0000   
  80.24146     420.0000   
  80.25146     442.0000   
  80.26145     412.0000   
  80.27145     439.0000   
  80.28146     443.0000   
  80.29146     424.0000   
  80.30145     441.0000   
  80.31145     452.0000   
  80.32146     456.0000   
  80.33146     435.0000   
  80.34145     411.0000   
  80.35146     432.0000   
  80.36146     426.0000   
  80.37146     461.0000   
  80.38145     442.0000   
  80.39146     430.0000   
  80.40146     402.0000   
  80.41146     424.0000   
  80.42146     487.0000   
  80.43146     416.0000   
  80.44146     460.0000   
  80.45146     432.0000   
  80.46146     448.0000   
  80.47146     472.0000   
  80.48146     393.0000   
  80.49146     452.0000   
  80.50146     449.0000   
  80.51146     463.0000   
  80.52146     455.0000   
  80.53146     426.0000   
  80.54146     429.0000   
  80.55146     437.0000   
  80.56146     474.0000   
  80.57146     441.0000   
  80.58146     441.0000   
  80.59146     450.0000   
  80.60146     414.0000   
  80.61147     417.0000   
  80.62146     419.0000   
  80.63146     433.0000   
  80.64146     458.0000   
  80.65147     466.0000   
  80.66146     432.0000   
  80.67146     423.0000   
  80.68147     450.0000   
  80.69147     430.0000   
  80.70146     449.0000   
  80.71146     451.0000   
  80.72147     429.0000   
  80.73147     418.0000   
  80.74146     447.0000   
  80.75146     428.0000   
  80.76147     437.0000   
  80.77147     453.0000   
  80.78146     412.0000   
  80.79147     409.0000   
  80.80147     435.0000   
  80.81147     426.0000   
  80.82146     417.0000   
  80.83147     436.0000   
  80.84147     435.0000   
  80.85147     407.0000   
  80.86147     454.0000   
  80.87147     427.0000   
  80.88147     455.0000   
  80.89147     418.0000   
  80.90147     415.0000   
  80.91147     455.0000   
  80.92147     446.0000   
  80.93147     461.0000   
  80.94147     416.0000   
  80.95147     412.0000   
  80.96147     445.0000   
  80.97147     454.0000   
  80.98147     428.0000   
  80.99147     443.0000   
  81.00147     410.0000   
  81.01147     451.0000   
  81.02147     450.0000   
  81.03147     423.0000   
  81.04147     411.0000   
  81.05148     392.0000   
  81.06147     432.0000   
  81.07147     429.0000   
  81.08147     432.0000   
  81.09148     425.0000   
  81.10147     411.0000   
  81.11147     406.0000   
  81.12148     443.0000   
  81.13148     420.0000   
  81.14147     410.0000   
  81.15147     433.0000   
  81.16148     417.0000   
  81.17148     462.0000   
  81.18147     427.0000   
  81.19147     431.0000   
  81.20148     425.0000   
  81.21148     466.0000   
  81.22147     458.0000   
  81.23148     416.0000   
  81.24148     425.0000   
  81.25148     402.0000   
  81.26147     471.0000   
  81.27148     424.0000   
  81.28148     437.0000   
  81.29148     409.0000   
  81.30148     409.0000   
  81.31148     425.0000   
  81.32148     444.0000   
  81.33148     420.0000   
  81.34148     406.0000   
  81.35148     449.0000   
  81.36148     427.0000   
  81.37148     411.0000   
  81.38148     394.0000   
  81.39148     420.0000   
  81.40148     417.0000   
  81.41148     432.0000   
  81.42148     467.0000   
  81.43148     415.0000   
  81.44148     387.0000   
  81.45148     444.0000   
  81.46148     417.0000   
  81.47148     422.0000   
  81.48148     402.0000   
  81.49149     423.0000   
  81.50148     426.0000   
  81.51148     447.0000   
  81.52148     413.0000   
  81.53149     414.0000   
  81.54148     414.0000   
  81.55148     438.0000   
  81.56149     417.0000   
  81.57149     426.0000   
  81.58148     418.0000   
  81.59148     398.0000   
  81.60149     384.0000   
  81.61149     408.0000   
  81.62148     394.0000   
  81.63148     425.0000   
  81.64149     429.0000   
  81.65149     403.0000   
  81.66148     417.0000   
  81.67149     439.0000   
  81.68149     451.0000   
  81.69149     409.0000   
  81.70148     437.0000   
  81.71149     444.0000   
  81.72149     410.0000   
  81.73149     439.0000   
  81.74149     440.0000   
  81.75149     408.0000   
  81.76149     416.0000   
  81.77149     425.0000   
  81.78149     463.0000   
  81.79149     432.0000   
  81.80149     422.0000   
  81.81149     413.0000   
  81.82149     436.0000   
  81.83149     430.0000   
  81.84149     419.0000   
  81.85149     410.0000   
  81.86149     406.0000   
  81.87149     407.0000   
  81.88149     424.0000   
  81.89149     427.0000   
  81.90149     408.0000   
  81.91149     417.0000   
  81.92149     400.0000   
  81.93150     393.0000   
  81.94149     425.0000   
  81.95149     423.0000   
  81.96149     433.0000   
  81.97150     442.0000   
  81.98149     421.0000   
  81.99149     411.0000   
  82.00150     424.0000   
  82.01150     423.0000   
  82.02149     430.0000   
  82.03149     410.0000   
  82.04150     397.0000   
  82.05150     419.0000   
  82.06149     431.0000   
  82.07150     431.0000   
  82.08150     371.0000   
  82.09150     424.0000   
  82.10149     395.0000   
  82.11150     462.0000   
  82.12150     427.0000   
  82.13150     457.0000   
  82.14149     436.0000   
  82.15150     409.0000   
  82.16150     431.0000   
  82.17150     408.0000   
  82.18150     425.0000   
  82.19150     438.0000   
  82.20150     423.0000   
  82.21150     414.0000   
  82.22150     457.0000   
  82.23150     408.0000   
  82.24150     422.0000   
  82.25150     418.0000   
  82.26150     423.0000   
  82.27150     425.0000   
  82.28150     419.0000   
  82.29150     435.0000   
  82.30150     426.0000   
  82.31150     444.0000   
  82.32150     426.0000   
  82.33150     439.0000   
  82.34150     428.0000   
  82.35150     447.0000   
  82.36150     437.0000   
  82.37151     427.0000   
  82.38150     471.0000   
  82.39150     439.0000   
  82.40150     383.0000   
  82.41151     419.0000   
  82.42150     437.0000   
  82.43150     452.0000   
  82.44151     431.0000   
  82.45151     412.0000   
  82.46150     428.0000   
  82.47150     415.0000   
  82.48151     397.0000   
  82.49151     384.0000   
  82.50150     438.0000   
  82.51151     409.0000   
  82.52151     404.0000   
  82.53151     451.0000   
  82.54150     427.0000   
  82.55151     433.0000   
  82.56151     412.0000   
  82.57151     440.0000   
  82.58150     454.0000   
  82.59151     410.0000   
  82.60151     412.0000   
  82.61151     397.0000   
  82.62151     381.0000   
  82.63151     422.0000   
  82.64151     430.0000   
  82.65151     429.0000   
  82.66151     404.0000   
  82.67151     420.0000   
  82.68151     406.0000   
  82.69151     424.0000   
  82.70151     398.0000   
  82.71151     394.0000   
  82.72151     403.0000   
  82.73151     394.0000   
  82.74151     395.0000   
  82.75151     437.0000   
  82.76151     413.0000   
  82.77151     407.0000   
  82.78151     441.0000   
  82.79151     436.0000   
  82.80151     427.0000   
  82.81152     412.0000   
  82.82151     422.0000   
  82.83151     408.0000   
  82.84151     390.0000   
  82.85152     405.0000   
  82.86151     427.0000   
  82.87151     419.0000   
  82.88152     417.0000   
  82.89152     419.0000   
  82.90151     407.0000   
  82.91151     409.0000   
  82.92152     423.0000   
  82.93152     418.0000   
  82.94151     407.0000   
  82.95152     453.0000   
  82.96152     394.0000   
  82.97152     434.0000   
  82.98151     432.0000   
  82.99152     411.0000   
  83.00152     403.0000   
  83.01152     412.0000   
  83.02151     404.0000   
  83.03152     420.0000   
  83.04152     396.0000   
  83.05152     389.0000   
  83.06152     422.0000   
  83.07152     409.0000   
  83.08152     398.0000   
  83.09152     400.0000   
  83.10152     402.0000   
  83.11152     429.0000   
  83.12152     449.0000   
  83.13152     401.0000   
  83.14152     389.0000   
  83.15152     407.0000   
  83.16152     419.0000   
  83.17152     444.0000   
  83.18152     416.0000   
  83.19152     411.0000   
  83.20152     410.0000   
  83.21152     431.0000   
  83.22152     441.0000   
  83.23152     388.0000   
  83.24152     423.0000   
  83.25153     388.0000   
  83.26152     430.0000   
  83.27152     401.0000   
  83.28152     410.0000   
  83.29153     378.0000   
  83.30152     403.0000   
  83.31152     408.0000   
  83.32153     391.0000   
  83.33153     411.0000   
  83.34152     398.0000   
  83.35152     397.0000   
  83.36153     382.0000   
  83.37153     403.0000   
  83.38152     428.0000   
  83.39153     366.0000   
  83.40153     403.0000   
  83.41153     405.0000   
  83.42152     390.0000   
  83.43153     429.0000   
  83.44153     419.0000   
  83.45153     398.0000   
  83.46152     414.0000   
  83.47153     396.0000   
  83.48153     391.0000   
  83.49153     407.0000   
  83.50153     418.0000   
  83.51153     390.0000   
  83.52153     402.0000   
  83.53153     398.0000   
  83.54153     410.0000   
  83.55153     426.0000   
  83.56153     397.0000   
  83.57153     398.0000   
  83.58153     384.0000   
  83.59153     375.0000   
  83.60153     393.0000   
  83.61153     430.0000   
  83.62153     384.0000   
  83.63153     404.0000   
  83.64153     396.0000   
  83.65154     393.0000   
  83.66153     390.0000   
  83.67153     402.0000   
  83.68153     385.0000   
  83.69154     417.0000   
  83.70153     405.0000   
  83.71153     374.0000   
  83.72153     442.0000   
  83.73154     425.0000   
  83.74153     382.0000   
  83.75153     367.0000   
  83.76154     412.0000   
  83.77154     389.0000   
  83.78153     378.0000   
  83.79153     407.0000   
  83.80154     388.0000   
  83.81154     375.0000   
  83.82153     409.0000   
  83.83154     413.0000   
  83.84154     400.0000   
  83.85154     401.0000   
  83.86153     383.0000   
  83.87154     383.0000   
  83.88154     399.0000   
  83.89154     373.0000   
  83.90154     399.0000   
  83.91154     386.0000   
  83.92154     432.0000   
  83.93154     391.0000   
  83.94154     378.0000   
  83.95154     380.0000   
  83.96154     407.0000   
  83.97154     396.0000   
  83.98154     415.0000   
  83.99154     403.0000   
  84.00154     388.0000   
  84.01154     401.0000   
  84.02154     386.0000   
  84.03154     395.0000   
  84.04154     407.0000   
  84.05154     379.0000   
  84.06154     398.0000   
  84.07154     416.0000   
  84.08154     398.0000   
  84.09155     391.0000   
  84.10154     359.0000   
  84.11154     392.0000   
  84.12154     401.0000   
  84.13155     387.0000   
  84.14154     368.0000   
  84.15154     415.0000   
  84.16154     375.0000   
  84.17155     420.0000   
  84.18154     393.0000   
  84.19154     403.0000   
  84.20155     394.0000   
  84.21155     366.0000   
  84.22154     385.0000   
  84.23154     403.0000   
  84.24155     390.0000   
  84.25155     400.0000   
  84.26154     416.0000   
  84.27155     391.0000   
  84.28155     407.0000   
  84.29155     400.0000   
  84.30154     401.0000   
  84.31155     419.0000   
  84.32155     393.0000   
  84.33155     375.0000   
  84.34155     394.0000   
  84.35155     425.0000   
  84.36155     422.0000   
  84.37155     387.0000   
  84.38155     391.0000   
  84.39155     378.0000   
  84.40155     396.0000   
  84.41155     446.0000   
  84.42155     405.0000   
  84.43155     417.0000   
  84.44155     432.0000   
  84.45155     392.0000   
  84.46155     411.0000   
  84.47155     402.0000   
  84.48155     364.0000   
  84.49155     381.0000   
  84.50155     436.0000   
  84.51155     386.0000   
  84.52155     392.0000   
  84.53156     363.0000   
  84.54155     387.0000   
  84.55155     410.0000   
  84.56155     358.0000   
  84.57156     389.0000   
  84.58155     371.0000   
  84.59155     393.0000   
  84.60155     402.0000   
  84.61156     409.0000   
  84.62155     386.0000   
  84.63155     346.0000   
  84.64156     388.0000   
  84.65156     425.0000   
  84.66155     378.0000   
  84.67155     387.0000   
  84.68156     399.0000   
  84.69156     388.0000   
  84.70155     393.0000   
  84.71156     392.0000   
  84.72156     386.0000   
  84.73156     362.0000   
  84.74155     386.0000   
  84.75156     374.0000   
  84.76156     401.0000   
  84.77156     392.0000   
  84.78156     391.0000   
  84.79156     389.0000   
  84.80156     402.0000   
  84.81156     390.0000   
  84.82156     386.0000   
  84.83156     390.0000   
  84.84156     410.0000   
  84.85156     401.0000   
  84.86156     365.0000   
  84.87156     387.0000   
  84.88156     402.0000   
  84.89156     379.0000   
  84.90156     407.0000   
  84.91156     399.0000   
  84.92156     416.0000   
  84.93156     372.0000   
  84.94156     397.0000   
  84.95156     420.0000   
  84.96156     383.0000   
  84.97157     407.0000   
  84.98156     344.0000   
  84.99156     397.0000   
  85.00156     375.0000   
  85.01157     411.0000   
  85.02156     409.0000   
  85.03156     363.0000   
  85.04156     413.0000   
  85.05157     384.0000   
  85.06156     374.0000   
  85.07156     388.0000   
  85.08157     374.0000   
  85.09157     392.0000   
  85.10156     384.0000   
  85.11156     394.0000   
  85.12157     402.0000   
  85.13157     395.0000   
  85.14156     380.0000   
  85.15157     397.0000   
  85.16157     409.0000   
  85.17157     382.0000   
  85.18156     391.0000   
  85.19157     404.0000   
  85.20157     404.0000   
  85.21157     393.0000   
  85.22157     419.0000   
  85.23157     398.0000   
  85.24157     360.0000   
  85.25157     391.0000   
  85.26157     401.0000   
  85.27157     366.0000   
  85.28157     395.0000   
  85.29157     372.0000   
  85.30157     376.0000   
  85.31157     383.0000   
  85.32157     369.0000   
  85.33157     385.0000   
  85.34157     382.0000   
  85.35157     387.0000   
  85.36157     393.0000   
  85.37157     390.0000   
  85.38157     398.0000   
  85.39157     374.0000   
  85.40157     410.0000   
  85.41158     378.0000   
  85.42157     378.0000   
  85.43157     391.0000   
  85.44157     363.0000   
  85.45158     386.0000   
  85.46157     362.0000   
  85.47157     354.0000   
  85.48158     341.0000   
  85.49158     357.0000   
  85.50157     390.0000   
  85.51157     347.0000   
  85.52158     341.0000   
  85.53158     392.0000   
  85.54157     414.0000   
  85.55157     419.0000   
  85.56158     405.0000   
  85.57158     378.0000   
  85.58157     380.0000   
  85.59158     361.0000   
  85.60158     379.0000   
  85.61158     379.0000   
  85.62157     379.0000   
  85.63158     379.0000   
  85.64158     378.0000   
  85.65158     345.0000   
  85.66158     396.0000   
  85.67158     378.0000   
  85.68158     370.0000   
  85.69158     369.0000   
  85.70158     383.0000   
  85.71158     392.0000   
  85.72158     409.0000   
  85.73158     411.0000   
  85.74158     347.0000   
  85.75158     362.0000   
  85.76158     355.0000   
  85.77158     365.0000   
  85.78158     357.0000   
  85.79158     364.0000   
  85.80158     382.0000   
  85.81158     336.0000   
  85.82158     371.0000   
  85.83158     382.0000   
  85.84158     413.0000   
  85.85159     355.0000   
  85.86158     363.0000   
  85.87158     348.0000   
  85.88158     371.0000   
  85.89159     366.0000   
  85.90158     367.0000   
  85.91158     380.0000   
  85.92159     365.0000   
  85.93159     375.0000   
  85.94158     407.0000   
  85.95158     388.0000   
  85.96159     398.0000   
  85.97159     387.0000   
  85.98158     356.0000   
  85.99158     338.0000   
  86.00159     388.0000   
  86.01159     373.0000   
  86.02158     359.0000   
  86.03159     382.0000   
  86.04159     401.0000   
  86.05159     381.0000   
  86.06158     361.0000   
  86.07159     411.0000   
  86.08159     369.0000   
  86.09159     376.0000   
  86.10159     378.0000   
  86.11159     422.0000   
  86.12159     368.0000   
  86.13159     364.0000   
  86.14159     393.0000   
  86.15159     389.0000   
  86.16159     376.0000   
  86.17159     352.0000   
  86.18159     334.0000   
  86.19159     333.0000   
  86.20159     374.0000   
  86.21159     366.0000   
  86.22159     356.0000   
  86.23159     418.0000   
  86.24159     399.0000   
  86.25159     389.0000   
  86.26159     379.0000   
  86.27159     392.0000   
  86.28159     367.0000   
  86.29160     402.0000   
  86.30159     359.0000   
  86.31159     376.0000   
  86.32159     352.0000   
  86.33160     382.0000   
  86.34159     349.0000   
  86.35159     390.0000   
  86.36160     381.0000   
  86.37160     365.0000   
  86.38159     366.0000   
  86.39159     409.0000   
  86.40160     374.0000   
  86.41160     351.0000   
  86.42159     393.0000   
  86.43159     359.0000   
  86.44160     368.0000   
  86.45160     415.0000   
  86.46159     384.0000   
  86.47160     381.0000   
  86.48160     366.0000   
  86.49160     385.0000   
  86.50159     363.0000   
  86.51160     360.0000   
  86.52160     345.0000   
  86.53160     335.0000   
  86.54160     391.0000   
  86.55160     383.0000   
  86.56160     374.0000   
  86.57160     381.0000   
  86.58160     377.0000   
  86.59160     375.0000   
  86.60160     366.0000   
  86.61160     388.0000   
  86.62160     367.0000   
  86.63160     383.0000   
  86.64160     370.0000   
  86.65160     374.0000   
  86.66160     396.0000   
  86.67160     356.0000   
  86.68160     395.0000   
  86.69160     380.0000   
  86.70160     387.0000   
  86.71160     370.0000   
  86.72160     377.0000   
  86.73161     383.0000   
  86.74160     370.0000   
  86.75160     371.0000   
  86.76160     363.0000   
  86.77161     393.0000   
  86.78160     359.0000   
  86.79160     369.0000   
  86.80161     373.0000   
  86.81161     374.0000   
  86.82160     352.0000   
  86.83160     393.0000   
  86.84161     406.0000   
  86.85161     366.0000   
  86.86160     381.0000   
  86.87160     382.0000   
  86.88161     374.0000   
  86.89161     396.0000   
  86.90160     390.0000   
  86.91161     348.0000   
  86.92161     370.0000   
  86.93161     361.0000   
  86.94160     390.0000   
  86.95161     363.0000   
  86.96161     398.0000   
  86.97161     399.0000   
  86.98161     346.0000   
  86.99161     353.0000   
  87.00161     374.0000   
  87.01161     377.0000   
  87.02161     340.0000   
  87.03161     369.0000   
  87.04161     384.0000   
  87.05161     376.0000   
  87.06161     387.0000   
  87.07161     361.0000   
  87.08161     332.0000   
  87.09161     373.0000   
  87.10161     378.0000   
  87.11161     382.0000   
  87.12161     343.0000   
  87.13161     373.0000   
  87.14161     366.0000   
  87.15161     375.0000   
  87.16161     349.0000   
  87.17162     368.0000   
  87.18161     353.0000   
  87.19161     379.0000   
  87.20161     383.0000   
  87.21162     386.0000   
  87.22161     372.0000   
  87.23161     359.0000   
  87.24162     358.0000   
  87.25162     355.0000   
  87.26161     376.0000   
  87.27161     382.0000   
  87.28162     375.0000   
  87.29162     375.0000   
  87.30161     385.0000   
  87.31161     416.0000   
  87.32162     357.0000   
  87.33162     388.0000   
  87.34161     391.0000   
  87.35162     345.0000   
  87.36162     358.0000   
  87.37162     353.0000   
  87.38161     361.0000   
  87.39162     368.0000   
  87.40162     372.0000   
  87.41162     342.0000   
  87.42162     390.0000   
  87.43162     388.0000   
  87.44162     383.0000   
  87.45162     380.0000   
  87.46162     382.0000   
  87.47162     350.0000   
  87.48162     360.0000   
  87.49162     360.0000   
  87.50162     383.0000   
  87.51162     371.0000   
  87.52162     337.0000   
  87.53162     391.0000   
  87.54162     364.0000   
  87.55162     365.0000   
  87.56162     380.0000   
  87.57162     383.0000   
  87.58162     378.0000   
  87.59162     364.0000   
  87.60162     374.0000   
  87.61163     367.0000   
  87.62162     338.0000   
  87.63162     371.0000   
  87.64162     369.0000   
  87.65163     328.0000   
  87.66162     385.0000   
  87.67162     371.0000   
  87.68163     374.0000   
  87.69163     363.0000   
  87.70162     354.0000   
  87.71162     345.0000   
  87.72163     319.0000   
  87.73163     336.0000   
  87.74162     363.0000   
  87.75163     350.0000   
  87.76163     377.0000   
  87.77163     367.0000   
  87.78162     360.0000   
  87.79163     402.0000   
  87.80163     383.0000   
  87.81163     370.0000   
  87.82162     359.0000   
  87.83163     367.0000   
  87.84163     377.0000   
  87.85163     352.0000   
  87.86163     376.0000   
  87.87163     372.0000   
  87.88163     381.0000   
  87.89163     370.0000   
  87.90163     376.0000   
  87.91163     361.0000   
  87.92163     367.0000   
  87.93163     391.0000   
  87.94163     427.0000   
  87.95163     370.0000   
  87.96163     399.0000   
  87.97163     383.0000   
  87.98163     400.0000   
  87.99163     370.0000   
  88.00163     357.0000   
  88.01163     387.0000   
  88.02163     382.0000   
  88.03163     369.0000   
  88.04163     348.0000   
  88.05164     349.0000   
  88.06163     352.0000   
  88.07163     342.0000   
  88.08163     373.0000   
  88.09164     379.0000   
  88.10163     360.0000   
  88.11163     365.0000   
  88.12164     368.0000   
  88.13164     359.0000   
  88.14163     347.0000   
  88.15163     354.0000   
  88.16164     376.0000   
  88.17164     373.0000   
  88.18163     343.0000   
  88.19164     381.0000   
  88.20164     383.0000   
  88.21164     373.0000   
  88.22163     360.0000   
  88.23164     345.0000   
  88.24164     349.0000   
  88.25164     344.0000   
  88.26163     336.0000   
  88.27164     341.0000   
  88.28164     347.0000   
  88.29164     339.0000   
  88.30164     354.0000   
  88.31164     365.0000   
  88.32164     343.0000   
  88.33164     342.0000   
  88.34164     376.0000   
  88.35164     344.0000   
  88.36164     357.0000   
  88.37164     370.0000   
  88.38164     384.0000   
  88.39164     379.0000   
  88.40164     359.0000   
  88.41164     379.0000   
  88.42164     362.0000   
  88.43164     358.0000   
  88.44164     364.0000   
  88.45164     347.0000   
  88.46164     362.0000   
  88.47164     344.0000   
  88.48164     361.0000   
  88.49165     390.0000   
  88.50164     364.0000   
  88.51164     351.0000   
  88.52164     370.0000   
  88.53165     332.0000   
  88.54164     330.0000   
  88.55164     365.0000   
  88.56165     360.0000   
  88.57165     358.0000   
  88.58164     390.0000   
  88.59164     380.0000   
  88.60165     375.0000   
  88.61165     342.0000   
  88.62164     350.0000   
  88.63165     361.0000   
  88.64165     371.0000   
  88.65165     381.0000   
  88.66164     358.0000   
  88.67165     367.0000   
  88.68165     394.0000   
  88.69165     375.0000   
  88.70164     328.0000   
  88.71165     345.0000   
  88.72165     359.0000   
  88.73165     362.0000   
  88.74165     356.0000   
  88.75165     372.0000   
  88.76165     357.0000   
  88.77165     394.0000   
  88.78165     334.0000   
  88.79165     360.0000   
  88.80165     378.0000   
  88.81165     365.0000   
  88.82165     358.0000   
  88.83165     366.0000   
  88.84165     368.0000   
  88.85165     334.0000   
  88.86165     381.0000   
  88.87165     377.0000   
  88.88165     379.0000   
  88.89165     377.0000   
  88.90165     350.0000   
  88.91165     348.0000   
  88.92165     320.0000   
  88.93166     352.0000   
  88.94165     372.0000   
  88.95165     335.0000   
  88.96165     348.0000   
  88.97166     354.0000   
  88.98165     376.0000   
  88.99165     319.0000   
  89.00166     364.0000   
  89.01166     343.0000   
  89.02165     361.0000   
  89.03165     385.0000   
  89.04166     355.0000   
  89.05166     352.0000   
  89.06165     343.0000   
  89.07166     359.0000   
  89.08166     376.0000   
  89.09166     392.0000   
  89.10165     344.0000   
  89.11166     364.0000   
  89.12166     358.0000   
  89.13166     358.0000   
  89.14165     367.0000   
  89.15166     323.0000   
  89.16166     361.0000   
  89.17166     345.0000   
  89.18166     341.0000   
  89.19166     355.0000   
  89.20166     342.0000   
  89.21166     353.0000   
  89.22166     358.0000   
  89.23166     381.0000   
  89.24166     345.0000   
  89.25166     327.0000   
  89.26166     361.0000   
  89.27166     363.0000   
  89.28166     344.0000   
  89.29166     378.0000   
  89.30166     352.0000   
  89.31166     339.0000   
  89.32166     333.0000   
  89.33167     347.0000   
  89.34166     351.0000   
  89.35166     375.0000   
  89.36166     350.0000   
  89.37167     342.0000   
  89.38166     355.0000   
  89.39166     352.0000   
  89.40166     318.0000   
  89.41167     391.0000   
  89.42166     345.0000   
  89.43166     347.0000   
  89.44167     378.0000   
  89.45167     354.0000   
  89.46166     372.0000   
  89.47166     361.0000   
  89.48167     349.0000   
  89.49167     326.0000   
  89.50166     345.0000   
  89.51167     343.0000   
  89.52167     341.0000   
  89.53167     375.0000   
  89.54166     350.0000   
  89.55167     362.0000   
  89.56167     389.0000   
  89.57167     373.0000   
  89.58167     332.0000   
  89.59167     342.0000   
  89.60167     393.0000   
  89.61167     359.0000   
  89.62167     350.0000   
  89.63167     401.0000   
  89.64167     371.0000   
  89.65167     353.0000   
  89.66167     365.0000   
  89.67167     363.0000   
  89.68167     367.0000   
  89.69167     336.0000   
  89.70167     344.0000   
  89.71167     355.0000   
  89.72167     379.0000   
  89.73167     396.0000   
  89.74167     393.0000   
  89.75167     367.0000   
  89.76167     366.0000   
  89.77168     340.0000   
  89.78167     354.0000   
  89.79167     357.0000   
  89.80167     332.0000   
  89.81168     344.0000   
  89.82167     332.0000   
  89.83167     336.0000   
  89.84167     351.0000   
  89.85168     346.0000   
  89.86167     327.0000   
  89.87167     362.0000   
  89.88168     335.0000   
  89.89168     356.0000   
  89.90167     348.0000   
  89.91167     366.0000   
  89.92168     356.0000   
  89.93168     365.0000   
  89.94167     347.0000   
  89.95168     343.0000   
  89.96168     369.0000   
  89.97168     357.0000   
  89.98167     366.0000   
  89.99168     365.0000   
  90.00168     338.0000   
  90.01168     333.0000   
  90.02168     356.0000   
  90.03168     348.0000   
  90.04168     341.0000   
  90.05168     361.0000   
  90.06168     343.0000   
  90.07168     358.0000   
  90.08168     330.0000   
  90.09168     368.0000   
  90.10168     395.0000   
  90.11168     368.0000   
  90.12168     320.0000   
  90.13168     359.0000   
  90.14168     371.0000   
  90.15168     396.0000   
  90.16168     349.0000   
  90.17168     368.0000   
  90.18168     363.0000   
  90.19168     356.0000   
  90.20168     361.0000   
  90.21169     344.0000   
  90.22168     367.0000   
  90.23168     366.0000   
  90.24168     342.0000   
  90.25169     362.0000   
  90.26168     395.0000   
  90.27168     335.0000   
  90.28168     344.0000   
  90.29169     336.0000   
  90.30168     359.0000   
  90.31168     351.0000   
  90.32169     338.0000   
  90.33169     378.0000   
  90.34168     357.0000   
  90.35168     356.0000   
  90.36169     330.0000   
  90.37169     368.0000   
  90.38168     353.0000   
  90.39169     331.0000   
  90.40169     366.0000   
  90.41169     324.0000   
  90.42168     334.0000   
  90.43169     354.0000   
  90.44169     359.0000   
  90.45169     339.0000   
  90.46169     344.0000   
  90.47169     358.0000   
  90.48169     351.0000   
  90.49169     322.0000   
  90.50169     336.0000   
  90.51169     311.0000   
  90.52169     345.0000   
  90.53169     342.0000   
  90.54169     366.0000   
  90.55169     356.0000   
  90.56169     349.0000   
  90.57169     398.0000   
  90.58169     373.0000   
  90.59169     336.0000   
  90.60169     353.0000   
  90.61169     363.0000   
  90.62169     365.0000   
  90.63169     353.0000   
  90.64169     364.0000   
  90.65170     367.0000   
  90.66169     342.0000   
  90.67169     359.0000   
  90.68169     348.0000   
  90.69170     361.0000   
  90.70169     350.0000   
  90.71169     350.0000   
  90.72169     339.0000   
  90.73170     340.0000   
  90.74169     354.0000   
  90.75169     344.0000   
  90.76170     363.0000   
  90.77170     356.0000   
  90.78169     334.0000   
  90.79169     333.0000   
  90.80170     337.0000   
  90.81170     323.0000   
  90.82169     344.0000   
  90.83170     380.0000   
  90.84170     356.0000   
  90.85170     331.0000   
  90.86169     360.0000   
  90.87170     362.0000   
  90.88170     372.0000   
  90.89170     362.0000   
  90.90170     344.0000   
  90.91170     336.0000   
  90.92170     357.0000   
  90.93170     351.0000   
  90.94170     356.0000   
  90.95170     332.0000   
  90.96170     341.0000   
  90.97170     330.0000   
  90.98170     324.0000   
  90.99170     328.0000   
  91.00170     340.0000   
  91.01170     357.0000   
  91.02170     343.0000   
  91.03170     333.0000   
  91.04170     337.0000   
  91.05170     358.0000   
  91.06170     333.0000   
  91.07170     333.0000   
  91.08170     329.0000   
  91.09171     364.0000   
  91.10170     336.0000   
  91.11170     319.0000   
  91.12170     329.0000   
  91.13171     395.0000   
  91.14170     353.0000   
  91.15170     363.0000   
  91.16171     359.0000   
  91.17171     343.0000   
  91.18170     373.0000   
  91.19170     345.0000   
  91.20171     380.0000   
  91.21171     365.0000   
  91.22170     349.0000   
  91.23170     338.0000   
  91.24171     378.0000   
  91.25171     345.0000   
  91.26170     348.0000   
  91.27171     346.0000   
  91.28171     356.0000   
  91.29171     343.0000   
  91.30170     364.0000   
  91.31171     372.0000   
  91.32171     354.0000   
  91.33171     333.0000   
  91.34171     325.0000   
  91.35171     362.0000   
  91.36171     334.0000   
  91.37171     352.0000   
  91.38171     329.0000   
  91.39171     342.0000   
  91.40171     333.0000   
  91.41171     361.0000   
  91.42171     350.0000   
  91.43171     353.0000   
  91.44171     346.0000   
  91.45171     355.0000   
  91.46171     384.0000   
  91.47171     365.0000   
  91.48171     347.0000   
  91.49171     341.0000   
  91.50171     338.0000   
  91.51171     361.0000   
  91.52171     318.0000   
  91.53172     365.0000   
  91.54171     368.0000   
  91.55171     330.0000   
  91.56171     328.0000   
  91.57172     352.0000   
  91.58171     358.0000   
  91.59171     370.0000   
  91.60172     347.0000   
  91.61172     340.0000   
  91.62171     346.0000   
  91.63171     332.0000   
  91.64172     316.0000   
  91.65172     349.0000   
  91.66171     327.0000   
  91.67171     340.0000   
  91.68172     375.0000   
  91.69172     391.0000   
  91.70171     370.0000   
  91.71172     360.0000   
  91.72172     336.0000   
  91.73172     339.0000   
  91.74171     366.0000   
  91.75172     355.0000   
  91.76172     359.0000   
  91.77172     351.0000   
  91.78172     359.0000   
  91.79172     379.0000   
  91.80172     344.0000   
  91.81172     368.0000   
  91.82172     327.0000   
  91.83172     341.0000   
  91.84172     326.0000   
  91.85172     342.0000   
  91.86172     356.0000   
  91.87172     343.0000   
  91.88172     340.0000   
  91.89172     345.0000   
  91.90172     333.0000   
  91.91172     307.0000   
  91.92172     346.0000   
  91.93172     357.0000   
  91.94172     347.0000   
  91.95172     342.0000   
  91.96172     361.0000   
  91.97173     345.0000   
  91.98172     340.0000   
  91.99172     347.0000   
  92.00172     346.0000   
  92.01173     338.0000   
  92.02172     336.0000   
  92.03172     367.0000   
  92.04173     354.0000   
  92.05173     335.0000   
  92.06172     369.0000   
  92.07172     329.0000   
  92.08173     344.0000   
  92.09173     354.0000   
  92.10172     334.0000   
  92.11172     352.0000   
  92.12173     349.0000   
  92.13173     348.0000   
  92.14172     324.0000   
  92.15173     337.0000   
  92.16173     355.0000   
  92.17173     360.0000   
  92.18172     345.0000   
  92.19173     373.0000   
  92.20173     340.0000   
  92.21173     359.0000   
  92.22173     329.0000   
  92.23173     307.0000   
  92.24173     339.0000   
  92.25173     340.0000   
  92.26173     339.0000   
  92.27173     332.0000   
  92.28173     330.0000   
  92.29173     348.0000   
  92.30173     334.0000   
  92.31173     366.0000   
  92.32173     337.0000   
  92.33173     326.0000   
  92.34173     333.0000   
  92.35173     366.0000   
  92.36173     318.0000   
  92.37173     337.0000   
  92.38173     331.0000   
  92.39173     365.0000   
  92.40173     370.0000   
  92.41174     328.0000   
  92.42173     356.0000   
  92.43173     352.0000   
  92.44173     342.0000   
  92.45174     325.0000   
  92.46173     378.0000   
  92.47173     337.0000   
  92.48174     362.0000   
  92.49174     340.0000   
  92.50173     330.0000   
  92.51173     357.0000   
  92.52174     376.0000   
  92.53174     359.0000   
  92.54173     368.0000   
  92.55173     337.0000   
  92.56174     341.0000   
  92.57174     318.0000   
  92.58173     330.0000   
  92.59174     341.0000   
  92.60174     344.0000   
  92.61174     361.0000   
  92.62173     321.0000   
  92.63174     336.0000   
  92.64174     352.0000   
  92.65174     309.0000   
  92.66174     357.0000   
  92.67174     341.0000   
  92.68174     364.0000   
  92.69174     343.0000   
  92.70174     333.0000   
  92.71174     343.0000   
  92.72174     335.0000   
  92.73174     320.0000   
  92.74174     356.0000   
  92.75174     341.0000   
  92.76174     343.0000   
  92.77174     366.0000   
  92.78174     344.0000   
  92.79174     318.0000   
  92.80174     357.0000   
  92.81174     323.0000   
  92.82174     340.0000   
  92.83174     322.0000   
  92.84174     316.0000   
  92.85175     348.0000   
  92.86174     306.0000   
  92.87174     334.0000   
  92.88174     315.0000   
  92.89175     328.0000   
  92.90174     367.0000   
  92.91174     350.0000   
  92.92175     342.0000   
  92.93175     358.0000   
  92.94174     360.0000   
  92.95174     340.0000   
  92.96175     344.0000   
  92.97175     339.0000   
  92.98174     365.0000   
  92.99174     366.0000   
  93.00175     329.0000   
  93.01175     341.0000   
  93.02174     320.0000   
  93.03175     340.0000   
  93.04175     354.0000   
  93.05175     344.0000   
  93.06174     359.0000   
  93.07175     367.0000   
  93.08175     337.0000   
  93.09175     325.0000   
  93.10175     341.0000   
  93.11175     347.0000   
  93.12175     323.0000   
  93.13175     325.0000   
  93.14175     321.0000   
  93.15175     350.0000   
  93.16175     331.0000   
  93.17175     330.0000   
  93.18175     333.0000   
  93.19175     347.0000   
  93.20175     356.0000   
  93.21175     345.0000   
  93.22175     341.0000   
  93.23175     346.0000   
  93.24175     334.0000   
  93.25175     329.0000   
  93.26175     330.0000   
  93.27175     337.0000   
  93.28175     361.0000   
  93.29176     357.0000   
  93.30175     341.0000   
  93.31175     372.0000   
  93.32175     359.0000   
  93.33176     349.0000   
  93.34175     362.0000   
  93.35175     357.0000   
  93.36176     352.0000   
  93.37176     352.0000   
  93.38175     357.0000   
  93.39175     333.0000   
  93.40176     356.0000   
  93.41176     377.0000   
  93.42175     356.0000   
  93.43176     328.0000   
  93.44176     366.0000   
  93.45176     358.0000   
  93.46175     342.0000   
  93.47176     343.0000   
  93.48176     301.0000   
  93.49176     367.0000   
  93.50175     359.0000   
  93.51176     323.0000   
  93.52176     339.0000   
  93.53176     354.0000   
  93.54176     331.0000   
  93.55176     383.0000   
  93.56176     327.0000   
  93.57176     348.0000   
  93.58176     327.0000   
  93.59176     334.0000   
  93.60176     336.0000   
  93.61176     352.0000   
  93.62176     360.0000   
  93.63176     314.0000   
  93.64176     343.0000   
  93.65176     316.0000   
  93.66176     347.0000   
  93.67176     357.0000   
  93.68176     319.0000   
  93.69176     335.0000   
  93.70176     352.0000   
  93.71176     366.0000   
  93.72176     364.0000   
  93.73177     318.0000   
  93.74176     325.0000   
  93.75176     338.0000   
  93.76176     352.0000   
  93.77177     341.0000   
  93.78176     324.0000   
  93.79176     349.0000   
  93.80177     317.0000   
  93.81177     321.0000   
  93.82176     321.0000   
  93.83176     344.0000   
  93.84177     352.0000   
  93.85177     353.0000   
  93.86176     335.0000   
  93.87177     324.0000   
  93.88177     307.0000   
  93.89177     349.0000   
  93.90176     317.0000   
  93.91177     343.0000   
  93.92177     340.0000   
  93.93177     320.0000   
  93.94176     330.0000   
  93.95177     317.0000   
  93.96177     325.0000   
  93.97177     320.0000   
  93.98177     339.0000   
  93.99177     340.0000   
  94.00177     326.0000   
  94.01177     309.0000   
  94.02177     351.0000   
  94.03177     339.0000   
  94.04177     325.0000   
  94.05177     323.0000   
  94.06177     353.0000   
  94.07177     342.0000   
  94.08177     369.0000   
  94.09177     348.0000   
  94.10177     339.0000   
  94.11177     329.0000   
  94.12177     337.0000   
  94.13177     347.0000   
  94.14177     324.0000   
  94.15177     341.0000   
  94.16177     353.0000   
  94.17178     361.0000   
  94.18177     346.0000   
  94.19177     342.0000   
  94.20177     372.0000   
  94.21178     352.0000   
  94.22177     369.0000   
  94.23177     315.0000   
  94.24178     342.0000   
  94.25178     329.0000   
  94.26177     341.0000   
  94.27177     319.0000   
  94.28178     334.0000   
  94.29178     358.0000   
  94.30177     326.0000   
  94.31178     349.0000   
  94.32178     308.0000   
  94.33178     304.0000   
  94.34177     316.0000   
  94.35178     317.0000   
  94.36178     317.0000   
  94.37178     338.0000   
  94.38177     331.0000   
  94.39178     337.0000   
  94.40178     345.0000   
  94.41178     347.0000   
  94.42178     364.0000   
  94.43178     363.0000   
  94.44178     334.0000   
  94.45178     355.0000   
  94.46178     322.0000   
  94.47178     341.0000   
  94.48178     334.0000   
  94.49178     335.0000   
  94.50178     323.0000   
  94.51178     327.0000   
  94.52178     325.0000   
  94.53178     335.0000   
  94.54178     346.0000   
  94.55178     340.0000   
  94.56178     304.0000   
  94.57178     329.0000   
  94.58178     342.0000   
  94.59178     346.0000   
  94.60178     353.0000   
  94.61179     333.0000   
  94.62178     356.0000   
  94.63178     346.0000   
  94.64178     318.0000   
  94.65179     351.0000   
  94.66178     307.0000   
  94.67178     320.0000   
  94.68179     327.0000   
  94.69179     329.0000   
  94.70178     363.0000   
  94.71178     357.0000   
  94.72179     338.0000   
  94.73179     346.0000   
  94.74178     325.0000   
  94.75179     337.0000   
  94.76179     350.0000   
  94.77179     345.0000   
  94.78178     335.0000   
  94.79179     323.0000   
  94.80179     294.0000   
  94.81179     275.0000   
  94.82178     319.0000   
  94.83179     321.0000   
  94.84179     327.0000   
  94.85179     334.0000   
  94.86179     343.0000   
  94.87179     350.0000   
  94.88179     310.0000   
  94.89179     320.0000   
  94.90179     368.0000   
  94.91179     320.0000   
  94.92179     349.0000   
  94.93179     322.0000   
  94.94179     312.0000   
  94.95179     310.0000   
  94.96179     333.0000   
  94.97179     323.0000   
  94.98179     350.0000   
  94.99179     344.0000   
  95.00179     332.0000   
  95.01180     339.0000   
  95.02179     348.0000   
  95.03179     309.0000   
  95.04179     342.0000   
  95.05180     319.0000   
  95.06179     344.0000   
  95.07179     321.0000   
  95.08179     313.0000   
  95.09180     307.0000   
  95.10179     339.0000   
  95.11179     346.0000   
  95.12180     333.0000   
  95.13180     320.0000   
  95.14179     330.0000   
  95.15179     342.0000   
  95.16180     369.0000   
  95.17180     335.0000   
  95.18179     332.0000   
  95.19180     334.0000   
  95.20180     334.0000   
  95.21180     337.0000   
  95.22179     351.0000   
  95.23180     341.0000   
  95.24180     327.0000   
  95.25180     352.0000   
  95.26180     360.0000   
  95.27180     341.0000   
  95.28180     339.0000   
  95.29180     343.0000   
  95.30180     329.0000   
  95.31180     352.0000   
  95.32180     372.0000   
  95.33180     356.0000   
  95.34180     353.0000   
  95.35180     337.0000   
  95.36180     362.0000   
  95.37180     343.0000   
  95.38180     340.0000   
  95.39180     358.0000   
  95.40180     355.0000   
  95.41180     332.0000   
  95.42180     321.0000   
  95.43180     313.0000   
  95.44180     321.0000   
  95.45181     346.0000   
  95.46180     340.0000   
  95.47180     358.0000   
  95.48180     337.0000   
  95.49181     350.0000   
  95.50180     317.0000   
  95.51180     341.0000   
  95.52180     363.0000   
  95.53181     302.0000   
  95.54180     323.0000   
  95.55180     355.0000   
  95.56181     320.0000   
  95.57181     337.0000   
  95.58180     341.0000   
  95.59180     356.0000   
  95.60181     353.0000   
  95.61181     343.0000   
  95.62180     310.0000   
  95.63181     343.0000   
  95.64181     328.0000   
  95.65181     317.0000   
  95.66180     343.0000   
  95.67181     324.0000   
  95.68181     379.0000   
  95.69181     368.0000   
  95.70181     340.0000   
  95.71181     314.0000   
  95.72181     323.0000   
  95.73181     339.0000   
  95.74181     339.0000   
  95.75181     330.0000   
  95.76181     349.0000   
  95.77181     324.0000   
  95.78181     332.0000   
  95.79181     357.0000   
  95.80181     329.0000   
  95.81181     302.0000   
  95.82181     332.0000   
  95.83181     326.0000   
  95.84181     362.0000   
  95.85181     383.0000   
  95.86181     345.0000   
  95.87181     342.0000   
  95.88181     318.0000   
  95.89182     370.0000   
  95.90181     355.0000   
  95.91181     323.0000   
  95.92181     343.0000   
  95.93182     324.0000   
  95.94181     343.0000   
  95.95181     318.0000   
  95.96181     349.0000   
  95.97182     334.0000   
  95.98181     324.0000   
  95.99181     339.0000   
  96.00182     361.0000   
  96.01182     351.0000   
  96.02181     336.0000   
  96.03181     360.0000   
  96.04182     324.0000   
  96.05182     324.0000   
  96.06181     357.0000   
  96.07182     360.0000   
  96.08182     310.0000   
  96.09182     320.0000   
  96.10181     345.0000   
  96.11182     328.0000   
  96.12182     326.0000   
  96.13182     347.0000   
  96.14182     334.0000   
  96.15182     330.0000   
  96.16182     340.0000   
  96.17182     344.0000   
  96.18182     299.0000   
  96.19182     300.0000   
  96.20182     342.0000   
  96.21182     344.0000   
  96.22182     347.0000   
  96.23182     349.0000   
  96.24182     342.0000   
  96.25182     354.0000   
  96.26182     350.0000   
  96.27182     344.0000   
  96.28182     345.0000   
  96.29182     331.0000   
  96.30182     362.0000   
  96.31182     312.0000   
  96.32182     374.0000   
  96.33183     356.0000   
  96.34182     312.0000   
  96.35182     326.0000   
  96.36182     344.0000   
  96.37183     371.0000   
  96.38182     333.0000   
  96.39182     320.0000   
  96.40182     342.0000   
  96.41183     332.0000   
  96.42182     347.0000   
  96.43182     343.0000   
  96.44183     354.0000   
  96.45183     332.0000   
  96.46182     336.0000   
  96.47182     344.0000   
  96.48183     328.0000   
  96.49183     348.0000   
  96.50182     319.0000   
  96.51183     340.0000   
  96.52183     342.0000   
  96.53183     331.0000   
  96.54182     378.0000   
  96.55183     314.0000   
  96.56183     325.0000   
  96.57183     292.0000   
  96.58183     304.0000   
  96.59183     327.0000   
  96.60183     310.0000   
  96.61183     338.0000   
  96.62183     353.0000   
  96.63183     345.0000   
  96.64183     323.0000   
  96.65183     333.0000   
  96.66183     333.0000   
  96.67183     352.0000   
  96.68183     373.0000   
  96.69183     360.0000   
  96.70183     355.0000   
  96.71183     373.0000   
  96.72183     323.0000   
  96.73183     321.0000   
  96.74183     347.0000   
  96.75183     355.0000   
  96.76183     326.0000   
  96.77184     314.0000   
  96.78183     328.0000   
  96.79183     317.0000   
  96.80183     338.0000   
  96.81184     327.0000   
  96.82183     342.0000   
  96.83183     341.0000   
  96.84184     361.0000   
  96.85184     342.0000   
  96.86183     353.0000   
  96.87183     364.0000   
  96.88184     347.0000   
  96.89184     365.0000   
  96.90183     334.0000   
  96.91183     320.0000   
  96.92184     326.0000   
  96.93184     349.0000   
  96.94183     319.0000   
  96.95184     327.0000   
  96.96184     336.0000   
  96.97184     349.0000   
  96.98183     323.0000   
  96.99184     342.0000   
  97.00184     333.0000   
  97.01184     356.0000   
  97.02184     333.0000   
  97.03184     320.0000   
  97.04184     350.0000   
  97.05184     348.0000   
  97.06184     338.0000   
  97.07184     331.0000   
  97.08184     335.0000   
  97.09184     326.0000   
  97.10184     346.0000   
  97.11184     302.0000   
  97.12184     335.0000   
  97.13184     350.0000   
  97.14184     344.0000   
  97.15184     334.0000   
  97.16184     334.0000   
  97.17184     350.0000   
  97.18184     346.0000   
  97.19184     379.0000   
  97.20184     350.0000   
  97.21185     321.0000   
  97.22184     362.0000   
  97.23184     352.0000   
  97.24184     352.0000   
  97.25185     336.0000   
  97.26184     335.0000   
  97.27184     351.0000   
  97.28185     338.0000   
  97.29185     320.0000   
  97.30184     310.0000   
  97.31184     297.0000   
  97.32185     337.0000   
  97.33185     360.0000   
  97.34184     346.0000   
  97.35184     341.0000   
  97.36185     335.0000   
  97.37185     312.0000   
  97.38184     325.0000   
  97.39185     356.0000   
  97.40185     367.0000   
  97.41185     284.0000   
  97.42184     323.0000   
  97.43185     297.0000   
  97.44185     342.0000   
  97.45185     354.0000   
  97.46185     317.0000   
  97.47185     352.0000   
  97.48185     318.0000   
  97.49185     322.0000   
  97.50185     314.0000   
  97.51185     333.0000   
  97.52185     304.0000   
  97.53185     337.0000   
  97.54185     341.0000   
  97.55185     343.0000   
  97.56185     339.0000   
  97.57185     327.0000   
  97.58185     331.0000   
  97.59185     331.0000   
  97.60185     342.0000   
  97.61185     327.0000   
  97.62185     311.0000   
  97.63185     353.0000   
  97.64185     384.0000   
  97.65186     341.0000   
  97.66185     297.0000   
  97.67185     341.0000   
  97.68185     340.0000   
  97.69186     350.0000   
  97.70185     368.0000   
  97.71185     338.0000   
  97.72186     320.0000   
  97.73186     337.0000   
  97.74185     317.0000   
  97.75185     339.0000   
  97.76186     332.0000   
  97.77186     343.0000   
  97.78185     322.0000   
  97.79185     372.0000   
  97.80186     338.0000   
  97.81186     353.0000   
  97.82185     343.0000   
  97.83186     324.0000   
  97.84186     333.0000   
  97.85186     336.0000   
  97.86185     353.0000   
  97.87186     329.0000   
  97.88186     318.0000   
  97.89186     337.0000   
  97.90186     326.0000   
  97.91186     343.0000   
  97.92186     337.0000   
  97.93186     341.0000   
  97.94186     323.0000   
  97.95186     307.0000   
  97.96186     315.0000   
  97.97186     337.0000   
  97.98186     324.0000   
  97.99186     324.0000   
  98.00186     336.0000   
  98.01186     340.0000   
  98.02186     352.0000   
  98.03186     307.0000   
  98.04186     369.0000   
  98.05186     339.0000   
  98.06186     351.0000   
  98.07186     301.0000   
  98.08186     305.0000   
  98.09187     334.0000   
  98.10186     329.0000   
  98.11186     349.0000   
  98.12186     340.0000   
  98.13187     333.0000   
  98.14186     340.0000   
  98.15186     321.0000   
  98.16187     333.0000   
  98.17187     328.0000   
  98.18186     333.0000   
  98.19186     322.0000   
  98.20187     336.0000   
  98.21187     330.0000   
  98.22186     347.0000   
  98.23186     334.0000   
  98.24187     312.0000   
  98.25187     316.0000   
  98.26186     371.0000   
  98.27187     323.0000   
  98.28187     336.0000   
  98.29187     317.0000   
  98.30186     336.0000   
  98.31187     313.0000   
  98.32187     331.0000   
  98.33187     343.0000   
  98.34187     335.0000   
  98.35187     355.0000   
  98.36187     345.0000   
  98.37187     333.0000   
  98.38187     310.0000   
  98.39187     339.0000   
  98.40187     323.0000   
  98.41187     315.0000   
  98.42187     353.0000   
  98.43187     359.0000   
  98.44187     352.0000   
  98.45187     339.0000   
  98.46187     359.0000   
  98.47187     333.0000   
  98.48187     320.0000   
  98.49187     360.0000   
  98.50187     341.0000   
  98.51187     306.0000   
  98.52187     342.0000   
  98.53188     321.0000   
  98.54187     325.0000   
  98.55187     328.0000   
  98.56187     340.0000   
  98.57188     307.0000   
  98.58187     331.0000   
  98.59187     350.0000   
  98.60188     313.0000   
  98.61188     319.0000   
  98.62187     345.0000   
  98.63187     326.0000   
  98.64188     348.0000   
  98.65188     335.0000   
  98.66187     367.0000   
  98.67188     333.0000   
  98.68188     339.0000   
  98.69188     346.0000   
  98.70187     346.0000   
  98.71188     345.0000   
  98.72188     303.0000   
  98.73188     323.0000   
  98.74187     329.0000   
  98.75188     319.0000   
  98.76188     324.0000   
  98.77188     309.0000   
  98.78188     326.0000   
  98.79188     313.0000   
  98.80188     304.0000   
  98.81188     336.0000   
  98.82188     329.0000   
  98.83188     314.0000   
  98.84188     353.0000   
  98.85188     341.0000   
  98.86188     330.0000   
  98.87188     310.0000   
  98.88188     312.0000   
  98.89188     329.0000   
  98.90188     344.0000   
  98.91188     307.0000   
  98.92188     328.0000   
  98.93188     346.0000   
  98.94188     342.0000   
  98.95188     332.0000   
  98.96188     333.0000   
  98.97189     341.0000   
  98.98188     335.0000   
  98.99188     320.0000   
  99.00188     337.0000   
  99.01189     301.0000   
  99.02188     352.0000   
  99.03188     316.0000   
  99.04189     320.0000   
  99.05189     356.0000   
  99.06188     315.0000   
  99.07188     337.0000   
  99.08189     363.0000   
  99.09189     341.0000   
  99.10188     317.0000   
  99.11189     348.0000   
  99.12189     339.0000   
  99.13189     312.0000   
  99.14188     335.0000   
  99.15189     348.0000   
  99.16189     327.0000   
  99.17189     352.0000   
  99.18188     338.0000   
  99.19189     298.0000   
  99.20189     347.0000   
  99.21189     372.0000   
  99.22189     329.0000   
  99.23189     316.0000   
  99.24189     364.0000   
  99.25189     338.0000   
  99.26189     335.0000   
  99.27189     347.0000   
  99.28189     329.0000   
  99.29189     333.0000   
  99.30189     341.0000   
  99.31189     337.0000   
  99.32189     358.0000   
  99.33189     377.0000   
  99.34189     332.0000   
  99.35189     359.0000   
  99.36189     328.0000   
  99.37189     357.0000   
  99.38189     311.0000   
  99.39189     344.0000   
  99.40189     332.0000   
  99.41190     337.0000   
  99.42189     336.0000   
  99.43189     333.0000   
  99.44189     332.0000   
  99.45190     312.0000   
  99.46189     328.0000   
  99.47189     341.0000   
  99.48190     316.0000   
  99.49190     334.0000   
  99.50189     332.0000   
  99.51189     357.0000   
  99.52190     350.0000   
  99.53190     333.0000   
  99.54189     323.0000   
  99.55190     361.0000   
  99.56190     352.0000   
  99.57190     355.0000   
  99.58189     355.0000   
  99.59190     334.0000   
  99.60190     325.0000   
  99.61190     333.0000   
  99.62189     331.0000   
  99.63190     343.0000   
  99.64190     363.0000   
  99.65190     370.0000   
  99.66190     315.0000   
  99.67190     335.0000   
  99.68190     333.0000   
  99.69190     330.0000   
  99.70190     356.0000   
  99.71190     323.0000   
  99.72190     340.0000   
  99.73190     352.0000   
  99.74190     354.0000   
  99.75190     335.0000   
  99.76190     332.0000   
  99.77190     339.0000   
  99.78190     345.0000   
  99.79190     339.0000   
  99.80190     333.0000   
  99.81190     339.0000   
  99.82190     318.0000   
  99.83190     319.0000   
  99.84190     352.0000   
  99.85191     332.0000   
  99.86190     326.0000   
  99.87190     331.0000   
  99.88190     319.0000   
  99.89191     337.0000   
  99.90190     315.0000   
  99.91190     366.0000   
  99.92191     330.0000   
  99.93191     337.0000   
  99.94190     323.0000   
  99.95000     340.0000   
  99.96000     311.0000   
  99.97000     335.0000   
  99.98000     345.0000   
  99.99191     322.0000   
