# Supplementary material for: A jumping crystal predicted with molecular dynamics and analysed with TLS refinement against powder diffraction data
Source: IUCrJ. 2019 Jan 1;6(Pt 1):136–44. doi: 10.1107/S205225251801686X (PMC6327187; doi:10.1107/S205225251801686X)
Supplement: Supplementary file 3 [file m-06-00136-sup3.txt]

#include "C:\Program Files (x86)\CCDC\CSD_2018\DASH\TOPAS.inc"
penalties_weighting_K1 5
'do_errors_include_restraints
r_exp  3.28822081
r_exp_dash  9.54075771
r_wp  3.48670205
r_wp_dash  10.1166501
r_p  2.61707149
r_p_dash  10.8258782
gof  1.06036129
xdd "C:\Data_Win\KOFHOC\Exp\Rietveld\TLS\Final\KOFHOC01.xye" xye_format
  bkg @
    768.620852`
   -562.901949`
    73.7772734`
    160.106733`
   -210.49302`
    114.312843`
    17.3189528`
   -85.7731274`
    116.295672`
   -72.6491794`
   -28.0712097`
    70.1413082`
   -40.6721505`
   -6.2327734`
    31.2719654`
   -20.7736817`
   -8.35506367`
    24.2753723`
   -21.3839369`
    1.68827478`
    17.4233863`
   -23.8819691`
    12.0903928`
    3.95662005`
   -16.5905639`
   14.4398293`
   -8.30085451`
   -2.10698502`
    3.95932045`
   -5.93094616`
  start_X       2.8100
  finish_X      99.9919
  x_calculation_step 0.010000
  Zero_Error(@ ,-0.00079`)
  LP_Factor( 26 )
  axial_conv
    filament_length @  5.65997`
    sample_length @  2.91986`
    receiving_slit_length @  5.51250`
    axial_n_beta 50
  lam
    ymin_on_ymax 0.001
    la 1 lo  1.540598
  str
    CS_L( @, 719.07711`)
    CS_G( @, 115.98929`)
    Strain_G( @, 0.32945`)
'    Strain_L(@ , 0.00015_LIMIT_MIN_0.0001)
    a  @   14.333415`
    b  @    5.562373`
    c  @    8.530334`
    al     90.00000
    be @   92.02159`
    ga     90.00000
    space_group "P121/n1"
    scale @  0.00308831373`

    ' Origin of the molecule.
    prm !centx 0.0
    prm !centy 0.0
    prm !centz 0.0

    prm C01_x   0.01702`
    prm C01_y   0.08745`
    prm C01_z   0.06304`
    prm C02_x  -0.03040`
    prm C02_y   0.06389`
    prm C02_z   0.21881`
    prm C03_x   0.12288`
    prm C03_y   0.10189`
    prm C03_z   0.07156`
    prm H04_x  -0.02180`
    prm H04_y   0.19128`
    prm H04_z   0.00092`
    prm C05_x   0.00469`
    prm C05_y   0.25858`
    prm C05_z   0.32976`
    prm C06_x  -0.13509`
    prm C06_y   0.06064`
    prm C06_z   0.18852`
    prm H07_x   0.00862`
    prm H07_y  -0.06110`
    prm H07_z   0.25945`
    prm C08_x   0.15496`
    prm C08_y   0.28822`
    prm C08_z   0.19031`
    prm C09_x   0.17055`
    prm C09_y   0.13796`
    prm C09_z  -0.08192`
    prm H10_x   0.13914`
    prm H10_y  -0.04356`
    prm H10_z   0.12410`
    prm C11_x   0.10994`
    prm C11_y   0.27356`
    prm C11_z   0.34748`
    prm H12_x  -0.02754`
    prm H12_y   0.39802`
    prm H12_z   0.29325`
    prm H13_x  -0.00058`
    prm H13_y   0.17872`
    prm H13_z   0.42748`
    prm H14_x  -0.16223`
    prm H14_y   0.21247`
    prm H14_z   0.20866`
    prm H15_x  -0.12687`
    prm H15_y  -0.01337`
    prm H15_z   0.28840`
    prm H16_x   0.21562`
    prm H16_y   0.29868`
    prm H16_z   0.23816`
    prm H17_x   0.12948`
    prm H17_y   0.44155`
    prm H17_z   0.16498`
    prm H18_x   0.23670`
    prm H18_y   0.13369`
    prm H18_z  -0.07232`
    prm H19_x   0.13890`
    prm H19_y   0.28788`
    prm H19_z  -0.08550`
    prm H20_x   0.12026`
    prm H20_y   0.36162`
    prm H20_z   0.44158`
    prm H21_x   0.14666`
    prm H21_y   0.17154`
    prm H21_z   0.41438`

    ' T11 etc are elements of T, L and S tensors.
    prm T11  0.06553`
    prm T12  0.02525`
    prm T13 -0.01755`
    prm T22  0.01898`
    prm T23  0.01124`
    prm T33  0.04818`
    prm L11  0.01251`
    prm L12 -0.00246`
    prm L13  0.00242`
    prm L22  0.01143`
    prm L23 -0.00317`
    prm L33  0.01314`
    prm !S11  0.0
    prm !S12  0.0
    prm !S13  0.0
    prm !S22  0.0
    prm !S23  0.0

    ' Choice of origin to make S symmetric (Downs, p80-81).
    prm S21 = S12;
    prm S31 = S13;
    prm S32 = S23;

    ' Standard constraint to make equations determinate.
    prm S33 = -S11 - S22;

    ' The libration is sqrt(trace(L)).
    prm libration = Sqrt(L11 + L22 + L33) * Rad; :  11.03329`

    ' Conversion of fractional coordinates to Cartesian.
    ' xN1   = fractional x coordinate of atom N1
    ' rxN1  = Cartesian coordinate x of atom N1. 'r' always indicates a Cartesian coordinate.
    ' drxN1 = Correction for libration to Cartesian x coordinate of atom N1.
    ' crxN1 = Cartesian x coordinate of atom N1 corrected for libration:
    ' crxN1 = rxN1 + drxN1

	' Unit-cell parameters are assumed to be constant.

    prm !rxC1 = (C01_x - centx)*14.33329 + (C01_y - centy)*0.0 + (C01_z - centz)*-0.30112;
    prm !ryC1 = (C01_y - centy)*5.56223 + (C01_z - centz)*0.0;
    prm !rzC1 = (C01_z - centz)*8.52494;
    prm !rxC5 = (-C01_x - centx)*14.33329 + (-C01_y - centy)*0.0 + (-C01_z - centz)*-0.30112;
    prm !ryC5 = (-C01_y - centy)*5.56223 + (-C01_z - centz)*0.0;
    prm !rzC5 = (-C01_z - centz)*8.52494;
    prm !rxC2 = (C02_x - centx)*14.33329 + (C02_y - centy)*0.0 + (C02_z - centz)*-0.30112;
    prm !ryC2 = (C02_y - centy)*5.56223 + (C02_z - centz)*0.0;
    prm !rzC2 = (C02_z - centz)*8.52494;
    prm !rxC12 = (-C02_x - centx)*14.33329 + (-C02_y - centy)*0.0 + (-C02_z - centz)*-0.30112;
    prm !ryC12 = (-C02_y - centy)*5.56223 + (-C02_z - centz)*0.0;
    prm !rzC12 = (-C02_z - centz)*8.52494;
    prm !rxC3 = (C03_x - centx)*14.33329 + (C03_y - centy)*0.0 + (C03_z - centz)*-0.30112;
    prm !ryC3 = (C03_y - centy)*5.56223 + (C03_z - centz)*0.0;
    prm !rzC3 = (C03_z - centz)*8.52494;
    prm !rxC13 = (-C03_x - centx)*14.33329 + (-C03_y - centy)*0.0 + (-C03_z - centz)*-0.30112;
    prm !ryC13 = (-C03_y - centy)*5.56223 + (-C03_z - centz)*0.0;
    prm !rzC13 = (-C03_z - centz)*8.52494;
    prm !rxH4 = (H04_x - centx)*14.33329 + (H04_y - centy)*0.0 + (H04_z - centz)*-0.30112;
    prm !ryH4 = (H04_y - centy)*5.56223 + (H04_z - centz)*0.0;
    prm !rzH4 = (H04_z - centz)*8.52494;
    prm !rxH14 = (-H04_x - centx)*14.33329 + (-H04_y - centy)*0.0 + (-H04_z - centz)*-0.30112;
    prm !ryH14 = (-H04_y - centy)*5.56223 + (-H04_z - centz)*0.0;
    prm !rzH14 = (-H04_z - centz)*8.52494;
    prm !rxC6 = (C05_x - centx)*14.33329 + (C05_y - centy)*0.0 + (C05_z - centz)*-0.30112;
    prm !ryC6 = (C05_y - centy)*5.56223 + (C05_z - centz)*0.0;
    prm !rzC6 = (C05_z - centz)*8.52494;
    prm !rxC26 = (-C05_x - centx)*14.33329 + (-C05_y - centy)*0.0 + (-C05_z - centz)*-0.30112;
    prm !ryC26 = (-C05_y - centy)*5.56223 + (-C05_z - centz)*0.0;
    prm !rzC26 = (-C05_z - centz)*8.52494;
    prm !rxC7 = (C06_x - centx)*14.33329 + (C06_y - centy)*0.0 + (C06_z - centz)*-0.30112;
    prm !ryC7 = (C06_y - centy)*5.56223 + (C06_z - centz)*0.0;
    prm !rzC7 = (C06_z - centz)*8.52494;
    prm !rxC25 = (-C06_x - centx)*14.33329 + (-C06_y - centy)*0.0 + (-C06_z - centz)*-0.30112;
    prm !ryC25 = (-C06_y - centy)*5.56223 + (-C06_z - centz)*0.0;
    prm !rzC25 = (-C06_z - centz)*8.52494;
    prm !rxH8 = (H07_x - centx)*14.33329 + (H07_y - centy)*0.0 + (H07_z - centz)*-0.30112;
    prm !ryH8 = (H07_y - centy)*5.56223 + (H07_z - centz)*0.0;
    prm !rzH8 = (H07_z - centz)*8.52494;
    prm !rxH27 = (-H07_x - centx)*14.33329 + (-H07_y - centy)*0.0 + (-H07_z - centz)*-0.30112;
    prm !ryH27 = (-H07_y - centy)*5.56223 + (-H07_z - centz)*0.0;
    prm !rzH27 = (-H07_z - centz)*8.52494;
    prm !rxC9 = (C08_x - centx)*14.33329 + (C08_y - centy)*0.0 + (C08_z - centz)*-0.30112;
    prm !ryC9 = (C08_y - centy)*5.56223 + (C08_z - centz)*0.0;
    prm !rzC9 = (C08_z - centz)*8.52494;
    prm !rxC28 = (-C08_x - centx)*14.33329 + (-C08_y - centy)*0.0 + (-C08_z - centz)*-0.30112;
    prm !ryC28 = (-C08_y - centy)*5.56223 + (-C08_z - centz)*0.0;
    prm !rzC28 = (-C08_z - centz)*8.52494;
    prm !rxC10 = (C09_x - centx)*14.33329 + (C09_y - centy)*0.0 + (C09_z - centz)*-0.30112;
    prm !ryC10 = (C09_y - centy)*5.56223 + (C09_z - centz)*0.0;
    prm !rzC10 = (C09_z - centz)*8.52494;
    prm !rxC20 = (-C09_x - centx)*14.33329 + (-C09_y - centy)*0.0 + (-C09_z - centz)*-0.30112;
    prm !ryC20 = (-C09_y - centy)*5.56223 + (-C09_z - centz)*0.0;
    prm !rzC20 = (-C09_z - centz)*8.52494;
    prm !rxH11 = (H10_x - centx)*14.33329 + (H10_y - centy)*0.0 + (H10_z - centz)*-0.30112;
    prm !ryH11 = (H10_y - centy)*5.56223 + (H10_z - centz)*0.0;
    prm !rzH11 = (H10_z - centz)*8.52494;
    prm !rxH29 = (-H10_x - centx)*14.33329 + (-H10_y - centy)*0.0 + (-H10_z - centz)*-0.30112;
    prm !ryH29 = (-H10_y - centy)*5.56223 + (-H10_z - centz)*0.0;
    prm !rzH29 = (-H10_z - centz)*8.52494;
    prm !rxC15 = (C11_x - centx)*14.33329 + (C11_y - centy)*0.0 + (C11_z - centz)*-0.30112;
    prm !ryC15 = (C11_y - centy)*5.56223 + (C11_z - centz)*0.0;
    prm !rzC15 = (C11_z - centz)*8.52494;
    prm !rxC36 = (-C11_x - centx)*14.33329 + (-C11_y - centy)*0.0 + (-C11_z - centz)*-0.30112;
    prm !ryC36 = (-C11_y - centy)*5.56223 + (-C11_z - centz)*0.0;
    prm !rzC36 = (-C11_z - centz)*8.52494;
    prm !rxH16 = (H12_x - centx)*14.33329 + (H12_y - centy)*0.0 + (H12_z - centz)*-0.30112;
    prm !ryH16 = (H12_y - centy)*5.56223 + (H12_z - centz)*0.0;
    prm !rzH16 = (H12_z - centz)*8.52494;
    prm !rxH37 = (-H12_x - centx)*14.33329 + (-H12_y - centy)*0.0 + (-H12_z - centz)*-0.30112;
    prm !ryH37 = (-H12_y - centy)*5.56223 + (-H12_z - centz)*0.0;
    prm !rzH37 = (-H12_z - centz)*8.52494;
    prm !rxH17 = (H13_x - centx)*14.33329 + (H13_y - centy)*0.0 + (H13_z - centz)*-0.30112;
    prm !ryH17 = (H13_y - centy)*5.56223 + (H13_z - centz)*0.0;
    prm !rzH17 = (H13_z - centz)*8.52494;
    prm !rxH38 = (-H13_x - centx)*14.33329 + (-H13_y - centy)*0.0 + (-H13_z - centz)*-0.30112;
    prm !ryH38 = (-H13_y - centy)*5.56223 + (-H13_z - centz)*0.0;
    prm !rzH38 = (-H13_z - centz)*8.52494;
    prm !rxH18 = (H14_x - centx)*14.33329 + (H14_y - centy)*0.0 + (H14_z - centz)*-0.30112;
    prm !ryH18 = (H14_y - centy)*5.56223 + (H14_z - centz)*0.0;
    prm !rzH18 = (H14_z - centz)*8.52494;
    prm !rxH34 = (-H14_x - centx)*14.33329 + (-H14_y - centy)*0.0 + (-H14_z - centz)*-0.30112;
    prm !ryH34 = (-H14_y - centy)*5.56223 + (-H14_z - centz)*0.0;
    prm !rzH34 = (-H14_z - centz)*8.52494;
    prm !rxH19 = (H15_x - centx)*14.33329 + (H15_y - centy)*0.0 + (H15_z - centz)*-0.30112;
    prm !ryH19 = (H15_y - centy)*5.56223 + (H15_z - centz)*0.0;
    prm !rzH19 = (H15_z - centz)*8.52494;
    prm !rxH35 = (-H15_x - centx)*14.33329 + (-H15_y - centy)*0.0 + (-H15_z - centz)*-0.30112;
    prm !ryH35 = (-H15_y - centy)*5.56223 + (-H15_z - centz)*0.0;
    prm !rzH35 = (-H15_z - centz)*8.52494;
    prm !rxH21 = (H16_x - centx)*14.33329 + (H16_y - centy)*0.0 + (H16_z - centz)*-0.30112;
    prm !ryH21 = (H16_y - centy)*5.56223 + (H16_z - centz)*0.0;
    prm !rzH21 = (H16_z - centz)*8.52494;
    prm !rxH39 = (-H16_x - centx)*14.33329 + (-H16_y - centy)*0.0 + (-H16_z - centz)*-0.30112;
    prm !ryH39 = (-H16_y - centy)*5.56223 + (-H16_z - centz)*0.0;
    prm !rzH39 = (-H16_z - centz)*8.52494;
    prm !rxH22 = (H17_x - centx)*14.33329 + (H17_y - centy)*0.0 + (H17_z - centz)*-0.30112;
    prm !ryH22 = (H17_y - centy)*5.56223 + (H17_z - centz)*0.0;
    prm !rzH22 = (H17_z - centz)*8.52494;
    prm !rxH40 = (-H17_x - centx)*14.33329 + (-H17_y - centy)*0.0 + (-H17_z - centz)*-0.30112;
    prm !ryH40 = (-H17_y - centy)*5.56223 + (-H17_z - centz)*0.0;
    prm !rzH40 = (-H17_z - centz)*8.52494;
    prm !rxH23 = (H18_x - centx)*14.33329 + (H18_y - centy)*0.0 + (H18_z - centz)*-0.30112;
    prm !ryH23 = (H18_y - centy)*5.56223 + (H18_z - centz)*0.0;
    prm !rzH23 = (H18_z - centz)*8.52494;
    prm !rxH32 = (-H18_x - centx)*14.33329 + (-H18_y - centy)*0.0 + (-H18_z - centz)*-0.30112;
    prm !ryH32 = (-H18_y - centy)*5.56223 + (-H18_z - centz)*0.0;
    prm !rzH32 = (-H18_z - centz)*8.52494;
    prm !rxH24 = (H19_x - centx)*14.33329 + (H19_y - centy)*0.0 + (H19_z - centz)*-0.30112;
    prm !ryH24 = (H19_y - centy)*5.56223 + (H19_z - centz)*0.0;
    prm !rzH24 = (H19_z - centz)*8.52494;
    prm !rxH33 = (-H19_x - centx)*14.33329 + (-H19_y - centy)*0.0 + (-H19_z - centz)*-0.30112;
    prm !ryH33 = (-H19_y - centy)*5.56223 + (-H19_z - centz)*0.0;
    prm !rzH33 = (-H19_z - centz)*8.52494;
    prm !rxH30 = (H20_x - centx)*14.33329 + (H20_y - centy)*0.0 + (H20_z - centz)*-0.30112;
    prm !ryH30 = (H20_y - centy)*5.56223 + (H20_z - centz)*0.0;
    prm !rzH30 = (H20_z - centz)*8.52494;
    prm !rxH41 = (-H20_x - centx)*14.33329 + (-H20_y - centy)*0.0 + (-H20_z - centz)*-0.30112;
    prm !ryH41 = (-H20_y - centy)*5.56223 + (-H20_z - centz)*0.0;
    prm !rzH41 = (-H20_z - centz)*8.52494;
    prm !rxH31 = (H21_x - centx)*14.33329 + (H21_y - centy)*0.0 + (H21_z - centz)*-0.30112;
    prm !ryH31 = (H21_y - centy)*5.56223 + (H21_z - centz)*0.0;
    prm !rzH31 = (H21_z - centz)*8.52494;
    prm !rxH42 = (-H21_x - centx)*14.33329 + (-H21_y - centy)*0.0 + (-H21_z - centz)*-0.30112;
    prm !ryH42 = (-H21_y - centy)*5.56223 + (-H21_z - centz)*0.0;
    prm !rzH42 = (-H21_z - centz)*8.52494;

    ' Calculation of Uij values in Cartesian framework. See Dunitz page 251, Eqn 5.42 and Table 5.1 p252.

    prm ru11C1 = L22*rzC1^2 + L33*ryC1^2 - 2*ryC1*rzC1*L23 - 2*ryC1*S31 + 2*rzC1*S21 + T11; :  0.07360`
    prm ru22C1 = L11*rzC1^2 + L33*rxC1^2 - 2*rxC1*rzC1*L13 - 2*rzC1*S12 + 2*rxC1*S32 + T22; :  0.02268`
    prm ru33C1 = L11*ryC1^2 + L22*rxC1^2 - 2*rxC1*ryC1*L12 - 2*rxC1*S23 + 2*ryC1*S13 + T33; :  0.05226`
    prm ru23C1 = -ryC1*rzC1*L11 - rxC1^2*L23 + rxC1*ryC1*L13 + rxC1*rzC1*L12 - rxC1*S22 + rxC1*S33 + ryC1*S12 - rzC1*S13 + T23; :  0.00810`
    prm ru13C1 = -rxC1*rzC1*L22 + rxC1*ryC1*L23 - ryC1^2*L13 + ryC1*rzC1*L12 + ryC1*S11 - ryC1*S33 + rzC1*S23 - rxC1*S21 + T13; : -0.02049`
    prm ru12C1 = -rxC1*ryC1*L33 + rxC1*rzC1*L23 + ryC1*rzC1*L13 - rzC1^2*L12 - rzC1*S11 + rzC1*S22 + rxC1*S31 - ryC1*S32 + T12; :  0.02478`

    prm ru11C2 = L22*rzC2^2 + L33*ryC2^2 - 2*ryC2*rzC2*L23 - 2*ryC2*S31 + 2*rzC2*S21 + T11; :  0.11117`
    prm ru22C2 = L11*rzC2^2 + L33*rxC2^2 - 2*rxC2*rzC2*L13 - 2*rzC2*S12 + 2*rxC2*S32 + T22; :  0.07034`
    prm ru33C2 = L11*ryC2^2 + L22*rxC2^2 - 2*rxC2*ryC2*L12 - 2*rxC2*S23 + 2*ryC2*S13 + T33; :  0.05176`
    prm ru23C2 = -ryC2*rzC2*L11 - rxC2^2*L23 + rxC2*ryC2*L13 + rxC2*rzC2*L12 - rxC2*S22 + rxC2*S33 + ryC2*S12 - rzC2*S13 + T23; :  0.00562`
    prm ru13C2 = -rxC2*rzC2*L22 + rxC2*ryC2*L23 - ryC2^2*L13 + ryC2*rzC2*L12 + ryC2*S11 - ryC2*S33 + rzC2*S23 - rxC2*S21 + T13; : -0.00822`
    prm ru12C2 = -rxC2*ryC2*L33 + rxC2*rzC2*L23 + ryC2*rzC2*L13 - rzC2^2*L12 - rzC2*S11 + rzC2*S22 + rxC2*S31 - ryC2*S32 + T12; :  0.04073`

    prm ru11C3 = L22*rzC3^2 + L33*ryC3^2 - 2*ryC3*rzC3*L23 - 2*ryC3*S31 + 2*rzC3*S21 + T11; :  0.07620`
    prm ru22C3 = L11*rzC3^2 + L33*rxC3^2 - 2*rxC3*rzC3*L13 - 2*rzC3*S12 + 2*rxC3*S32 + T22; :  0.05828`
    prm ru33C3 = L11*ryC3^2 + L22*rxC3^2 - 2*rxC3*ryC3*L12 - 2*rxC3*S23 + 2*ryC3*S13 + T33; :  0.09164`
    prm ru23C3 = -ryC3*rzC3*L11 - rxC3^2*L23 + rxC3*ryC3*L13 + rxC3*rzC3*L12 - rxC3*S22 + rxC3*S33 + ryC3*S12 - rzC3*S13 + T23; :  0.01630`
    prm ru13C3 = -rxC3*rzC3*L22 + rxC3*ryC3*L23 - ryC3^2*L13 + ryC3*rzC3*L12 + ryC3*S11 - ryC3*S33 + rzC3*S23 - rxC3*S21 + T13; : -0.03443`
    prm ru12C3 = -rxC3*ryC3*L33 + rxC3*rzC3*L23 + ryC3*rzC3*L13 - rzC3^2*L12 - rzC3*S11 + rzC3*S22 + rxC3*S31 - ryC3*S32 + T12; :  0.01068`

    prm ru11H4 = L22*rzH4^2 + L33*ryH4^2 - 2*ryH4*rzH4*L23 - 2*ryH4*S31 + 2*rzH4*S21 + T11; :  0.08047`
    prm ru22H4 = L11*rzH4^2 + L33*rxH4^2 - 2*rxH4*rzH4*L13 - 2*rzH4*S12 + 2*rxH4*S32 + T22; :  0.02028`
    prm ru33H4 = L11*ryH4^2 + L22*rxH4^2 - 2*rxH4*ryH4*L12 - 2*rxH4*S23 + 2*ryH4*S13 + T33; :  0.06182`
    prm ru23H4 = -ryH4*rzH4*L11 - rxH4^2*L23 + rxH4*ryH4*L13 + rxH4*rzH4*L12 - rxH4*S22 + rxH4*S33 + ryH4*S12 - rzH4*S13 + T23; :  0.01065`
    prm ru13H4 = -rxH4*rzH4*L22 + rxH4*ryH4*L23 - ryH4^2*L13 + ryH4*rzH4*L12 + ryH4*S11 - ryH4*S33 + rzH4*S23 - rxH4*S21 + T13; : -0.01923`
    prm ru12H4 = -rxH4*ryH4*L33 + rxH4*rzH4*L23 + ryH4*rzH4*L13 - rzH4^2*L12 - rzH4*S11 + rzH4*S22 + rxH4*S31 - ryH4*S32 + T12; :  0.02966`

    prm ru11C6 = L22*rzC6^2 + L33*ryC6^2 - 2*ryC6*rzC6*L23 - 2*ryC6*S31 + 2*rzC6*S21 + T11; :  0.20872`
    prm ru22C6 = L11*rzC6^2 + L33*rxC6^2 - 2*rxC6*rzC6*L13 - 2*rzC6*S12 + 2*rxC6*S32 + T22; :  0.11828`
    prm ru33C6 = L11*ryC6^2 + L22*rxC6^2 - 2*rxC6*ryC6*L12 - 2*rxC6*S23 + 2*ryC6*S13 + T33; :  0.07384`
    prm ru23C6 = -ryC6*rzC6*L11 - rxC6^2*L23 + rxC6*ryC6*L13 + rxC6*rzC6*L12 - rxC6*S22 + rxC6*S33 + ryC6*S12 - rzC6*S13 + T23; : -0.03922`
    prm ru13C6 = -rxC6*rzC6*L22 + rxC6*ryC6*L23 - ryC6^2*L13 + ryC6*rzC6*L12 + ryC6*S11 - ryC6*S33 + rzC6*S23 - rxC6*S21 + T13; : -0.03132`
    prm ru12C6 = -rxC6*ryC6*L33 + rxC6*rzC6*L23 + ryC6*rzC6*L13 - rzC6^2*L12 - rzC6*S11 + rzC6*S22 + rxC6*S31 - ryC6*S32 + T12; :  0.05537`

    prm ru11C7 = L22*rzC7^2 + L33*ryC7^2 - 2*ryC7*rzC7*L23 - 2*ryC7*S31 + 2*rzC7*S21 + T11; :  0.09999`
    prm ru22C7 = L11*rzC7^2 + L33*rxC7^2 - 2*rxC7*rzC7*L13 - 2*rzC7*S12 + 2*rxC7*S32 + T22; :  0.11902`
    prm ru33C7 = L11*ryC7^2 + L22*rxC7^2 - 2*rxC7*ryC7*L12 - 2*rxC7*S23 + 2*ryC7*S13 + T33; :  0.09170`
    prm ru23C7 = -ryC7*rzC7*L11 - rxC7^2*L23 + rxC7*ryC7*L13 + rxC7*rzC7*L12 - rxC7*S22 + rxC7*S33 + ryC7*S12 - rzC7*S13 + T23; :  0.02332`
    prm ru13C7 = -rxC7*rzC7*L22 + rxC7*ryC7*L23 - ryC7^2*L13 + ryC7*rzC7*L12 + ryC7*S11 - ryC7*S33 + rzC7*S23 - rxC7*S21 + T13; :  0.01959`
    prm ru12C7 = -rxC7*ryC7*L33 + rxC7*rzC7*L23 + ryC7*rzC7*L13 - rzC7^2*L12 - rzC7*S11 + rzC7*S22 + rxC7*S31 - ryC7*S32 + T12; :  0.05192`

    prm ru11H8 = L22*rzH8^2 + L33*ryH8^2 - 2*ryH8*rzH8*L23 - 2*ryH8*S31 + 2*rzH8*S21 + T11; :  0.11820`
    prm ru22H8 = L11*rzH8^2 + L33*rxH8^2 - 2*rxH8*rzH8*L13 - 2*rzH8*S12 + 2*rxH8*S32 + T22; :  0.07971`
    prm ru33H8 = L11*ryH8^2 + L22*rxH8^2 - 2*rxH8*ryH8*L12 - 2*rxH8*S23 + 2*ryH8*S13 + T33; :  0.04957`
    prm ru23H8 = -ryH8*rzH8*L11 - rxH8^2*L23 + rxH8*ryH8*L13 + rxH8*rzH8*L12 - rxH8*S22 + rxH8*S33 + ryH8*S12 - rzH8*S13 + T23; :  0.02036`
    prm ru13H8 = -rxH8*rzH8*L22 + rxH8*ryH8*L23 - ryH8^2*L13 + ryH8*rzH8*L12 + ryH8*S11 - ryH8*S33 + rzH8*S23 - rxH8*S21 + T13; : -0.01708`
    prm ru12H8 = -rxH8*ryH8*L33 + rxH8*rzH8*L23 + ryH8*rzH8*L13 - rzH8^2*L12 - rzH8*S11 + rzH8*S22 + rxH8*S31 - ryH8*S32 + T12; :  0.03535`

    prm ru11C9 = L22*rzC9^2 + L33*ryC9^2 - 2*ryC9*rzC9*L23 - 2*ryC9*S31 + 2*rzC9*S21 + T11; :  0.14591`
    prm ru22C9 = L11*rzC9^2 + L33*rxC9^2 - 2*rxC9*rzC9*L13 - 2*rzC9*S12 + 2*rxC9*S32 + T22; :  0.09645`
    prm ru33C9 = L11*ryC9^2 + L22*rxC9^2 - 2*rxC9*ryC9*L12 - 2*rxC9*S23 + 2*ryC9*S13 + T33; :  0.15090`
    prm ru23C9 = -ryC9*rzC9*L11 - rxC9^2*L23 + rxC9*ryC9*L13 + rxC9*rzC9*L12 - rxC9*S22 + rxC9*S33 + ryC9*S12 - rzC9*S13 + T23; : -0.00666`
    prm ru13C9 = -rxC9*rzC9*L22 + rxC9*ryC9*L23 - ryC9^2*L13 + ryC9*rzC9*L12 + ryC9*S11 - ryC9*S33 + rzC9*S23 - rxC9*S21 + T13; : -0.08130`
    prm ru12C9 = -rxC9*ryC9*L33 + rxC9*rzC9*L23 + ryC9*rzC9*L13 - rzC9^2*L12 - rzC9*S11 + rzC9*S22 + rxC9*S31 - ryC9*S32 + T12; : -0.01871`

    prm ru11C10 = L22*rzC10^2 + L33*ryC10^2 - 2*ryC10*rzC10*L23 - 2*ryC10*S31 + 2*rzC10*S21 + T11; :  0.07545`
    prm ru22C10 = L11*rzC10^2 + L33*rxC10^2 - 2*rxC10*rzC10*L13 - 2*rzC10*S12 + 2*rxC10*S32 + T22; :  0.11358`
    prm ru33C10 = L11*ryC10^2 + L22*rxC10^2 - 2*rxC10*ryC10*L12 - 2*rxC10*S23 + 2*ryC10*S13 + T33; :  0.13455`
    prm ru23C10 = -ryC10*rzC10*L11 - rxC10^2*L23 + rxC10*ryC10*L13 + rxC10*rzC10*L12 - rxC10*S22 + rxC10*S33 + ryC10*S12 - rzC10*S13 + T23; :  0.04612`
    prm ru13C10 = -rxC10*rzC10*L22 + rxC10*ryC10*L23 - ryC10^2*L13 + ryC10*rzC10*L12 + ryC10*S11 - ryC10*S33 + rzC10*S23 - rxC10*S21 + T13; : -0.00396`
    prm ru12C10 = -rxC10*ryC10*L33 + rxC10*rzC10*L23 + ryC10*rzC10*L13 - rzC10^2*L12 - rzC10*S11 + rzC10*S22 + rxC10*S31 - ryC10*S32 + T12; :  0.00572`

    prm ru11H11 = L22*rzH11^2 + L33*ryH11^2 - 2*ryH11*rzH11*L23 - 2*ryH11*S31 + 2*rzH11*S21 + T11; :  0.07747`
    prm ru22H11 = L11*rzH11^2 + L33*rxH11^2 - 2*rxH11*rzH11*L13 - 2*rzH11*S12 + 2*rxH11*S32 + T22; :  0.07330`
    prm ru33H11 = L11*ryH11^2 + L22*rxH11^2 - 2*rxH11*ryH11*L12 - 2*rxH11*S23 + 2*ryH11*S13 + T33; :  0.09036`
    prm ru23H11 = -ryH11*rzH11*L11 - rxH11^2*L23 + rxH11*ryH11*L13 + rxH11*rzH11*L12 - rxH11*S22 + rxH11*S33 + ryH11*S12 - rzH11*S13 + T23; :  0.02036`
    prm ru13H11 = -rxH11*rzH11*L22 + rxH11*ryH11*L23 - ryH11^2*L13 + ryH11*rzH11*L12 + ryH11*S11 - ryH11*S33 + rzH11*S23 - rxH11*S21 + T13; : -0.03922`
    prm ru12H11 = -rxH11*ryH11*L33 + rxH11*rzH11*L23 + ryH11*rzH11*L13 - rzH11^2*L12 - rzH11*S11 + rzH11*S22 + rxH11*S31 - ryH11*S32 + T12; :  0.02705`

    prm ru11C15 = L22*rzC15^2 + L33*ryC15^2 - 2*ryC15*rzC15*L23 - 2*ryC15*S31 + 2*rzC15*S21 + T11; :  0.22487`
    prm ru22C15 = L11*rzC15^2 + L33*rxC15^2 - 2*rxC15*rzC15*L13 - 2*rzC15*S12 + 2*rxC15*S32 + T22; :  0.13608`
    prm ru33C15 = L11*ryC15^2 + L22*rxC15^2 - 2*rxC15*ryC15*L12 - 2*rxC15*S23 + 2*ryC15*S13 + T33; :  0.11289`
    prm ru23C15 = -ryC15*rzC15*L11 - rxC15^2*L23 + rxC15*ryC15*L13 + rxC15*rzC15*L12 - rxC15*S22 + rxC15*S33 + ryC15*S12 - rzC15*S13 + T23; : -0.04356`
    prm ru13C15 = -rxC15*rzC15*L22 + rxC15*ryC15*L23 - ryC15^2*L13 + ryC15*rzC15*L12 + ryC15*S11 - ryC15*S33 + rzC15*S23 - rxC15*S21 + T13; : -0.09115`
    prm ru12C15 = -rxC15*ryC15*L33 + rxC15*rzC15*L23 + ryC15*rzC15*L13 - rzC15^2*L12 - rzC15*S11 + rzC15*S22 + rxC15*S31 - ryC15*S32 + T12; :  0.01449`

    prm ru11H16 = L22*rzH16^2 + L33*ryH16^2 - 2*ryH16*rzH16*L23 - 2*ryH16*S31 + 2*rzH16*S21 + T11; :  0.23652`
    prm ru22H16 = L11*rzH16^2 + L33*rxH16^2 - 2*rxH16*rzH16*L13 - 2*rzH16*S12 + 2*rxH16*S32 + T22; :  0.10607`
    prm ru33H16 = L11*ryH16^2 + L22*rxH16^2 - 2*rxH16*ryH16*L12 - 2*rxH16*S23 + 2*ryH16*S13 + T33; :  0.10689`
    prm ru23H16 = -ryH16*rzH16*L11 - rxH16^2*L23 + rxH16*ryH16*L13 + rxH16*rzH16*L12 - rxH16*S22 + rxH16*S33 + ryH16*S12 - rzH16*S13 + T23; : -0.05686`
    prm ru13H16 = -rxH16*rzH16*L22 + rxH16*ryH16*L23 - ryH16^2*L13 + ryH16*rzH16*L12 + ryH16*S11 - ryH16*S33 + rzH16*S23 - rxH16*S21 + T13; : -0.02583`
    prm ru12H16 = -rxH16*ryH16*L33 + rxH16*rzH16*L23 + ryH16*rzH16*L13 - rzH16^2*L12 - rzH16*S11 + rzH16*S22 + rxH16*S31 - ryH16*S32 + T12; :  0.07192`

    prm ru11H17 = L22*rzH17^2 + L33*ryH17^2 - 2*ryH17*rzH17*L23 - 2*ryH17*S31 + 2*rzH17*S21 + T11; :  0.25331`
    prm ru22H17 = L11*rzH17^2 + L33*rxH17^2 - 2*rxH17*rzH17*L13 - 2*rzH17*S12 + 2*rxH17*S32 + T22; :  0.18775`
    prm ru33H17 = L11*ryH17^2 + L22*rxH17^2 - 2*rxH17*ryH17*L12 - 2*rxH17*S23 + 2*ryH17*S13 + T33; :  0.06008`
    prm ru23H17 = -ryH17*rzH17*L11 - rxH17^2*L23 + rxH17*ryH17*L13 + rxH17*rzH17*L12 - rxH17*S22 + rxH17*S33 + ryH17*S12 - rzH17*S13 + T23; : -0.03311`
    prm ru13H17 = -rxH17*rzH17*L22 + rxH17*ryH17*L23 - ryH17^2*L13 + ryH17*rzH17*L12 + ryH17*S11 - ryH17*S33 + rzH17*S23 - rxH17*S21 + T13; : -0.02271`
    prm ru12H17 = -rxH17*ryH17*L33 + rxH17*rzH17*L23 + ryH17*rzH17*L13 - rzH17^2*L12 - rzH17*S11 + rzH17*S22 + rxH17*S31 - ryH17*S32 + T12; :  0.07006`

    prm ru11H18 = L22*rzH18^2 + L33*ryH18^2 - 2*ryH18*rzH18*L23 - 2*ryH18*S31 + 2*rzH18*S21 + T11; :  0.13340`
    prm ru22H18 = L11*rzH18^2 + L33*rxH18^2 - 2*rxH18*rzH18*L13 - 2*rzH18*S12 + 2*rxH18*S32 + T22; :  0.15410`
    prm ru33H18 = L11*ryH18^2 + L22*rxH18^2 - 2*rxH18*ryH18*L12 - 2*rxH18*S23 + 2*ryH18*S13 + T33; :  0.11696`
    prm ru23H18 = -ryH18*rzH18*L11 - rxH18^2*L23 + rxH18*ryH18*L13 + rxH18*rzH18*L12 - rxH18*S22 + rxH18*S33 + ryH18*S12 - rzH18*S13 + T23; :  0.00666`
    prm ru13H18 = -rxH18*rzH18*L22 + rxH18*ryH18*L23 - ryH18^2*L13 + ryH18*rzH18*L12 + ryH18*S11 - ryH18*S33 + rzH18*S23 - rxH18*S21 + T13; :  0.03141`
    prm ru12H18 = -rxH18*ryH18*L33 + rxH18*rzH18*L23 + ryH18*rzH18*L13 - rzH18^2*L12 - rzH18*S11 + rzH18*S22 + rxH18*S31 - ryH18*S32 + T12; :  0.08871`

    prm ru11H19 = L22*rzH19^2 + L33*ryH19^2 - 2*ryH19*rzH19*L23 - 2*ryH19*S31 + 2*rzH19*S21 + T11; :  0.13353`
    prm ru22H19 = L11*rzH19^2 + L33*rxH19^2 - 2*rxH19*rzH19*L13 - 2*rzH19*S12 + 2*rxH19*S32 + T22; :  0.16499`
    prm ru33H19 = L11*ryH19^2 + L22*rxH19^2 - 2*rxH19*ryH19*L12 - 2*rxH19*S23 + 2*ryH19*S13 + T33; :  0.09044`
    prm ru23H19 = -ryH19*rzH19*L11 - rxH19^2*L23 + rxH19*ryH19*L13 + rxH19*rzH19*L12 - rxH19*S22 + rxH19*S33 + ryH19*S12 - rzH19*S13 + T23; :  0.03691`
    prm ru13H19 = -rxH19*rzH19*L22 + rxH19*ryH19*L23 - ryH19^2*L13 + ryH19*rzH19*L12 + ryH19*S11 - ryH19*S33 + rzH19*S23 - rxH19*S21 + T13; :  0.03598`
    prm ru12H19 = -rxH19*ryH19*L33 + rxH19*rzH19*L23 + ryH19*rzH19*L13 - rzH19^2*L12 - rzH19*S11 + rzH19*S22 + rxH19*S31 - ryH19*S32 + T12; :  0.05268`

    prm ru11H21 = L22*rzH21^2 + L33*ryH21^2 - 2*ryH21*rzH21*L23 - 2*ryH21*S31 + 2*rzH21*S21 + T11; :  0.17034`
    prm ru22H21 = L11*rzH21^2 + L33*rxH21^2 - 2*rxH21*rzH21*L13 - 2*rzH21*S12 + 2*rxH21*S32 + T22; :  0.16065`
    prm ru33H21 = L11*ryH21^2 + L22*rxH21^2 - 2*rxH21*ryH21*L12 - 2*rxH21*S23 + 2*ryH21*S13 + T33; :  0.21154`
    prm ru23H21 = -ryH21*rzH21*L11 - rxH21^2*L23 + rxH21*ryH21*L13 + rxH21*rzH21*L12 - rxH21*S22 + rxH21*S33 + ryH21*S12 - rzH21*S13 + T23; : -0.00495`
    prm ru13H21 = -rxH21*rzH21*L22 + rxH21*ryH21*L23 - ryH21^2*L13 + ryH21*rzH21*L12 + ryH21*S11 - ryH21*S33 + rzH21*S23 - rxH21*S21 + T13; : -0.11850`
    prm ru12H21 = -rxH21*ryH21*L33 + rxH21*rzH21*L23 + ryH21*rzH21*L13 - rzH21^2*L12 - rzH21*S11 + rzH21*S22 + rxH21*S31 - ryH21*S32 + T12; : -0.04182`

    prm ru11H22 = L22*rzH22^2 + L33*ryH22^2 - 2*ryH22*rzH22*L23 - 2*ryH22*S31 + 2*rzH22*S21 + T11; :  0.18935`
    prm ru22H22 = L11*rzH22^2 + L33*rxH22^2 - 2*rxH22*rzH22*L13 - 2*rzH22*S12 + 2*rxH22*S32 + T22; :  0.07431`
    prm ru33H22 = L11*ryH22^2 + L22*rxH22^2 - 2*rxH22*ryH22*L12 - 2*rxH22*S23 + 2*ryH22*S13 + T33; :  0.18273`
    prm ru23H22 = -ryH22*rzH22*L11 - rxH22^2*L23 + rxH22*ryH22*L13 + rxH22*rzH22*L12 - rxH22*S22 + rxH22*S33 + ryH22*S12 - rzH22*S13 + T23; : -0.01711`
    prm ru13H22 = -rxH22*rzH22*L22 + rxH22*ryH22*L23 - ryH22^2*L13 + ryH22*rzH22*L12 + ryH22*S11 - ryH22*S33 + rzH22*S23 - rxH22*S21 + T13; : -0.08376`
    prm ru12H22 = -rxH22*ryH22*L33 + rxH22*rzH22*L23 + ryH22*rzH22*L13 - rzH22^2*L12 - rzH22*S11 + rzH22*S22 + rxH22*S31 - ryH22*S32 + T12; : -0.02789`

    prm ru11H23 = L22*rzH23^2 + L33*ryH23^2 - 2*ryH23*rzH23*L23 - 2*ryH23*S31 + 2*rzH23*S21 + T11; :  0.07424`
    prm ru22H23 = L11*rzH23^2 + L33*rxH23^2 - 2*rxH23*rzH23*L13 - 2*rzH23*S12 + 2*rxH23*S32 + T22; :  0.18719`
    prm ru33H23 = L11*ryH23^2 + L22*rxH23^2 - 2*rxH23*ryH23*L12 - 2*rxH23*S23 + 2*ryH23*S13 + T33; :  0.20084`
    prm ru23H23 = -ryH23*rzH23*L11 - rxH23^2*L23 + rxH23*ryH23*L13 + rxH23*rzH23*L12 - rxH23*S22 + rxH23*S33 + ryH23*S12 - rzH23*S13 + T23; :  0.06530`
    prm ru13H23 = -rxH23*rzH23*L22 + rxH23*ryH23*L23 - ryH23^2*L13 + ryH23*rzH23*L12 + ryH23*S11 - ryH23*S33 + rzH23*S23 - rxH23*S21 + T13; : -0.00176`
    prm ru12H23 = -rxH23*ryH23*L33 + rxH23*rzH23*L23 + ryH23*rzH23*L13 - rzH23^2*L12 - rzH23*S11 + rzH23*S22 + rxH23*S31 - ryH23*S32 + T12; : -0.00162`

    prm ru11H24 = L22*rzH24^2 + L33*ryH24^2 - 2*ryH24*rzH24*L23 - 2*ryH24*S31 + 2*rzH24*S21 + T11; :  0.09790`
    prm ru22H24 = L11*rzH24^2 + L33*rxH24^2 - 2*rxH24*rzH24*L13 - 2*rzH24*S12 + 2*rxH24*S32 + T22; :  0.08621`
    prm ru33H24 = L11*ryH24^2 + L22*rxH24^2 - 2*rxH24*ryH24*L12 - 2*rxH24*S23 + 2*ryH24*S13 + T33; :  0.14262`
    prm ru23H24 = -ryH24*rzH24*L11 - rxH24^2*L23 + rxH24*ryH24*L13 + rxH24*rzH24*L12 - rxH24*S22 + rxH24*S33 + ryH24*S12 - rzH24*S13 + T23; :  0.05018`
    prm ru13H24 = -rxH24*rzH24*L22 + rxH24*ryH24*L23 - ryH24^2*L13 + ryH24*rzH24*L12 + ryH24*S11 - ryH24*S33 + rzH24*S23 - rxH24*S21 + T13; : -0.01433`
    prm ru12H24 = -rxH24*ryH24*L33 + rxH24*rzH24*L23 + ryH24*rzH24*L13 - rzH24^2*L12 - rzH24*S11 + rzH24*S22 + rxH24*S31 - ryH24*S32 + T12; : -0.01405`

    prm ru11H30 = L22*rzH30^2 + L33*ryH30^2 - 2*ryH30*rzH30*L23 - 2*ryH30*S31 + 2*rzH30*S21 + T11; :  0.32875`
    prm ru22H30 = L11*rzH30^2 + L33*rxH30^2 - 2*rxH30*rzH30*L13 - 2*rzH30*S12 + 2*rxH30*S32 + T22; :  0.20048`
    prm ru33H30 = L11*ryH30^2 + L22*rxH30^2 - 2*rxH30*ryH30*L12 - 2*rxH30*S23 + 2*ryH30*S13 + T33; :  0.14344`
    prm ru23H30 = -ryH30*rzH30*L11 - rxH30^2*L23 + rxH30*ryH30*L13 + rxH30*rzH30*L12 - rxH30*S22 + rxH30*S33 + ryH30*S12 - rzH30*S13 + T23; : -0.08241`
    prm ru13H30 = -rxH30*rzH30*L22 + rxH30*ryH30*L23 - ryH30^2*L13 + ryH30*rzH30*L12 + ryH30*S11 - ryH30*S33 + rzH30*S23 - rxH30*S21 + T13; : -0.12456`
    prm ru12H30 = -rxH30*ryH30*L33 + rxH30*rzH30*L23 + ryH30*rzH30*L13 - rzH30^2*L12 - rzH30*S11 + rzH30*S22 + rxH30*S31 - ryH30*S32 + T12; :  0.01738`

    prm ru11H31 = L22*rzH31^2 + L33*ryH31^2 - 2*ryH31*rzH31*L23 - 2*ryH31*S31 + 2*rzH31*S21 + T11; :  0.24153`
    prm ru22H31 = L11*rzH31^2 + L33*rxH31^2 - 2*rxH31*rzH31*L13 - 2*rzH31*S12 + 2*rxH31*S32 + T22; :  0.19262`
    prm ru33H31 = L11*ryH31^2 + L22*rxH31^2 - 2*rxH31*ryH31*L12 - 2*rxH31*S23 + 2*ryH31*S13 + T33; :  0.11353`
    prm ru23H31 = -ryH31*rzH31*L11 - rxH31^2*L23 + rxH31*ryH31*L13 + rxH31*rzH31*L12 - rxH31*S22 + rxH31*S33 + ryH31*S12 - rzH31*S13 + T23; : -0.03111`
    prm ru13H31 = -rxH31*rzH31*L22 + rxH31*ryH31*L23 - ryH31^2*L13 + ryH31*rzH31*L12 + ryH31*S11 - ryH31*S33 + rzH31*S23 - rxH31*S21 + T13; : -0.11387`
    prm ru12H31 = -rxH31*ryH31*L33 + rxH31*rzH31*L23 + ryH31*rzH31*L13 - rzH31^2*L12 - rzH31*S11 + rzH31*S22 + rxH31*S31 - ryH31*S32 + T12; :  0.01714`

    ' ru11N1 = u11 of atom N1 in Cartesian coordinates.
    ' u11N1 = u11 of atom N1 in cif coordinates.
    ' See R. W. Grosse-Kunstleve & P. D. Adams (2002). J. Appl. Cryst. 35, 477-480.

    prm u11C1 = 205.194 * (
        0.0697666 * ( ru11C1 * 0.0697666 + ru12C1 * 0.0 + ru13C1 * 0.00246215 ) +
        0.0 * ( ru12C1 * 0.0697666 + ru22C1 * 0.0 + ru23C1 * 0.00246215 ) +
        0.00246215 * ( ru13C1 * 0.0697666 + ru23C1 * 0.0 + ru33C1 * 0.00246215 ) );
    prm u22C1 = 30.9386 * (
        0.0 * ( ru11C1 * 0.0 + ru12C1 * 0.179783 + ru13C1 * 0.0 ) +
        0.179783 * ( ru12C1 * 0.0 + ru22C1 * 0.179783 + ru23C1 * 0.0 ) +
        0.0 * ( ru13C1 * 0.0 + ru23C1 * 0.179783 + ru33C1 * 0.0 ) );
    prm u33C1 = 72.6728 * (
        0.0 * ( ru11C1 * 0.0 + ru12C1 * 0.0 + ru13C1 * 0.117304 ) +
        0.0 * ( ru12C1 * 0.0 + ru22C1 * 0.0 + ru23C1 * 0.117304 ) +
        0.117304 * ( ru13C1 * 0.0 + ru23C1 * 0.0 + ru33C1 * 0.117304 ) );
    prm u23C1 = 47.4173 * (
        0.0 * ( ru11C1 * 0.0 + ru12C1 * 0.0 + ru13C1 * 0.117304 ) +
        0.179783 * ( ru12C1 * 0.0 + ru22C1 * 0.0 + ru23C1 * 0.117304 ) +
        0.0 * ( ru13C1 * 0.0 + ru23C1 * 0.0 + ru33C1 * 0.117304 ) );
    prm u13C1 = 122.115 * (
        0.0697666 * ( ru11C1 * 0.0 + ru12C1 * 0.0 + ru13C1 * 0.117304 ) +
        0.0 * ( ru12C1 * 0.0 + ru22C1 * 0.0 + ru23C1 * 0.117304 ) +
        0.00246215 * ( ru13C1 * 0.0 + ru23C1 * 0.0 + ru33C1 * 0.117304 ) );
    prm u12C1 = 79.6769 * (
        0.0697666 * ( ru11C1 * 0.0 + ru12C1 * 0.179783 + ru13C1 * 0.0 ) +
        0.0 * ( ru12C1 * 0.0 + ru22C1 * 0.179783 + ru23C1 * 0.0 ) +
        0.00246215 * ( ru13C1 * 0.0 + ru23C1 * 0.179783 + ru33C1 * 0.0 ) );

    prm u11C2 = 205.194 * (
        0.0697666 * ( ru11C2 * 0.0697666 + ru12C2 * 0.0 + ru13C2 * 0.00246215 ) +
        0.0 * ( ru12C2 * 0.0697666 + ru22C2 * 0.0 + ru23C2 * 0.00246215 ) +
        0.00246215 * ( ru13C2 * 0.0697666 + ru23C2 * 0.0 + ru33C2 * 0.00246215 ) );
    prm u22C2 = 30.9386 * (
        0.0 * ( ru11C2 * 0.0 + ru12C2 * 0.179783 + ru13C2 * 0.0 ) +
        0.179783 * ( ru12C2 * 0.0 + ru22C2 * 0.179783 + ru23C2 * 0.0 ) +
        0.0 * ( ru13C2 * 0.0 + ru23C2 * 0.179783 + ru33C2 * 0.0 ) );
    prm u33C2 = 72.6728 * (
        0.0 * ( ru11C2 * 0.0 + ru12C2 * 0.0 + ru13C2 * 0.117304 ) +
        0.0 * ( ru12C2 * 0.0 + ru22C2 * 0.0 + ru23C2 * 0.117304 ) +
        0.117304 * ( ru13C2 * 0.0 + ru23C2 * 0.0 + ru33C2 * 0.117304 ) );
    prm u23C2 = 47.4173 * (
        0.0 * ( ru11C2 * 0.0 + ru12C2 * 0.0 + ru13C2 * 0.117304 ) +
        0.179783 * ( ru12C2 * 0.0 + ru22C2 * 0.0 + ru23C2 * 0.117304 ) +
        0.0 * ( ru13C2 * 0.0 + ru23C2 * 0.0 + ru33C2 * 0.117304 ) );
    prm u13C2 = 122.115 * (
        0.0697666 * ( ru11C2 * 0.0 + ru12C2 * 0.0 + ru13C2 * 0.117304 ) +
        0.0 * ( ru12C2 * 0.0 + ru22C2 * 0.0 + ru23C2 * 0.117304 ) +
        0.00246215 * ( ru13C2 * 0.0 + ru23C2 * 0.0 + ru33C2 * 0.117304 ) );
    prm u12C2 = 79.6769 * (
        0.0697666 * ( ru11C2 * 0.0 + ru12C2 * 0.179783 + ru13C2 * 0.0 ) +
        0.0 * ( ru12C2 * 0.0 + ru22C2 * 0.179783 + ru23C2 * 0.0 ) +
        0.00246215 * ( ru13C2 * 0.0 + ru23C2 * 0.179783 + ru33C2 * 0.0 ) );

    prm u11C3 = 205.194 * (
        0.0697666 * ( ru11C3 * 0.0697666 + ru12C3 * 0.0 + ru13C3 * 0.00246215 ) +
        0.0 * ( ru12C3 * 0.0697666 + ru22C3 * 0.0 + ru23C3 * 0.00246215 ) +
        0.00246215 * ( ru13C3 * 0.0697666 + ru23C3 * 0.0 + ru33C3 * 0.00246215 ) );
    prm u22C3 = 30.9386 * (
        0.0 * ( ru11C3 * 0.0 + ru12C3 * 0.179783 + ru13C3 * 0.0 ) +
        0.179783 * ( ru12C3 * 0.0 + ru22C3 * 0.179783 + ru23C3 * 0.0 ) +
        0.0 * ( ru13C3 * 0.0 + ru23C3 * 0.179783 + ru33C3 * 0.0 ) );
    prm u33C3 = 72.6728 * (
        0.0 * ( ru11C3 * 0.0 + ru12C3 * 0.0 + ru13C3 * 0.117304 ) +
        0.0 * ( ru12C3 * 0.0 + ru22C3 * 0.0 + ru23C3 * 0.117304 ) +
        0.117304 * ( ru13C3 * 0.0 + ru23C3 * 0.0 + ru33C3 * 0.117304 ) );
    prm u23C3 = 47.4173 * (
        0.0 * ( ru11C3 * 0.0 + ru12C3 * 0.0 + ru13C3 * 0.117304 ) +
        0.179783 * ( ru12C3 * 0.0 + ru22C3 * 0.0 + ru23C3 * 0.117304 ) +
        0.0 * ( ru13C3 * 0.0 + ru23C3 * 0.0 + ru33C3 * 0.117304 ) );
    prm u13C3 = 122.115 * (
        0.0697666 * ( ru11C3 * 0.0 + ru12C3 * 0.0 + ru13C3 * 0.117304 ) +
        0.0 * ( ru12C3 * 0.0 + ru22C3 * 0.0 + ru23C3 * 0.117304 ) +
        0.00246215 * ( ru13C3 * 0.0 + ru23C3 * 0.0 + ru33C3 * 0.117304 ) );
    prm u12C3 = 79.6769 * (
        0.0697666 * ( ru11C3 * 0.0 + ru12C3 * 0.179783 + ru13C3 * 0.0 ) +
        0.0 * ( ru12C3 * 0.0 + ru22C3 * 0.179783 + ru23C3 * 0.0 ) +
        0.00246215 * ( ru13C3 * 0.0 + ru23C3 * 0.179783 + ru33C3 * 0.0 ) );

    prm u11H4 = 205.194 * (
        0.0697666 * ( ru11H4 * 0.0697666 + ru12H4 * 0.0 + ru13H4 * 0.00246215 ) +
        0.0 * ( ru12H4 * 0.0697666 + ru22H4 * 0.0 + ru23H4 * 0.00246215 ) +
        0.00246215 * ( ru13H4 * 0.0697666 + ru23H4 * 0.0 + ru33H4 * 0.00246215 ) );
    prm u22H4 = 30.9386 * (
        0.0 * ( ru11H4 * 0.0 + ru12H4 * 0.179783 + ru13H4 * 0.0 ) +
        0.179783 * ( ru12H4 * 0.0 + ru22H4 * 0.179783 + ru23H4 * 0.0 ) +
        0.0 * ( ru13H4 * 0.0 + ru23H4 * 0.179783 + ru33H4 * 0.0 ) );
    prm u33H4 = 72.6728 * (
        0.0 * ( ru11H4 * 0.0 + ru12H4 * 0.0 + ru13H4 * 0.117304 ) +
        0.0 * ( ru12H4 * 0.0 + ru22H4 * 0.0 + ru23H4 * 0.117304 ) +
        0.117304 * ( ru13H4 * 0.0 + ru23H4 * 0.0 + ru33H4 * 0.117304 ) );
    prm u23H4 = 47.4173 * (
        0.0 * ( ru11H4 * 0.0 + ru12H4 * 0.0 + ru13H4 * 0.117304 ) +
        0.179783 * ( ru12H4 * 0.0 + ru22H4 * 0.0 + ru23H4 * 0.117304 ) +
        0.0 * ( ru13H4 * 0.0 + ru23H4 * 0.0 + ru33H4 * 0.117304 ) );
    prm u13H4 = 122.115 * (
        0.0697666 * ( ru11H4 * 0.0 + ru12H4 * 0.0 + ru13H4 * 0.117304 ) +
        0.0 * ( ru12H4 * 0.0 + ru22H4 * 0.0 + ru23H4 * 0.117304 ) +
        0.00246215 * ( ru13H4 * 0.0 + ru23H4 * 0.0 + ru33H4 * 0.117304 ) );
    prm u12H4 = 79.6769 * (
        0.0697666 * ( ru11H4 * 0.0 + ru12H4 * 0.179783 + ru13H4 * 0.0 ) +
        0.0 * ( ru12H4 * 0.0 + ru22H4 * 0.179783 + ru23H4 * 0.0 ) +
        0.00246215 * ( ru13H4 * 0.0 + ru23H4 * 0.179783 + ru33H4 * 0.0 ) );

    prm u11C6 = 205.194 * (
        0.0697666 * ( ru11C6 * 0.0697666 + ru12C6 * 0.0 + ru13C6 * 0.00246215 ) +
        0.0 * ( ru12C6 * 0.0697666 + ru22C6 * 0.0 + ru23C6 * 0.00246215 ) +
        0.00246215 * ( ru13C6 * 0.0697666 + ru23C6 * 0.0 + ru33C6 * 0.00246215 ) );
    prm u22C6 = 30.9386 * (
        0.0 * ( ru11C6 * 0.0 + ru12C6 * 0.179783 + ru13C6 * 0.0 ) +
        0.179783 * ( ru12C6 * 0.0 + ru22C6 * 0.179783 + ru23C6 * 0.0 ) +
        0.0 * ( ru13C6 * 0.0 + ru23C6 * 0.179783 + ru33C6 * 0.0 ) );
    prm u33C6 = 72.6728 * (
        0.0 * ( ru11C6 * 0.0 + ru12C6 * 0.0 + ru13C6 * 0.117304 ) +
        0.0 * ( ru12C6 * 0.0 + ru22C6 * 0.0 + ru23C6 * 0.117304 ) +
        0.117304 * ( ru13C6 * 0.0 + ru23C6 * 0.0 + ru33C6 * 0.117304 ) );
    prm u23C6 = 47.4173 * (
        0.0 * ( ru11C6 * 0.0 + ru12C6 * 0.0 + ru13C6 * 0.117304 ) +
        0.179783 * ( ru12C6 * 0.0 + ru22C6 * 0.0 + ru23C6 * 0.117304 ) +
        0.0 * ( ru13C6 * 0.0 + ru23C6 * 0.0 + ru33C6 * 0.117304 ) );
    prm u13C6 = 122.115 * (
        0.0697666 * ( ru11C6 * 0.0 + ru12C6 * 0.0 + ru13C6 * 0.117304 ) +
        0.0 * ( ru12C6 * 0.0 + ru22C6 * 0.0 + ru23C6 * 0.117304 ) +
        0.00246215 * ( ru13C6 * 0.0 + ru23C6 * 0.0 + ru33C6 * 0.117304 ) );
    prm u12C6 = 79.6769 * (
        0.0697666 * ( ru11C6 * 0.0 + ru12C6 * 0.179783 + ru13C6 * 0.0 ) +
        0.0 * ( ru12C6 * 0.0 + ru22C6 * 0.179783 + ru23C6 * 0.0 ) +
        0.00246215 * ( ru13C6 * 0.0 + ru23C6 * 0.179783 + ru33C6 * 0.0 ) );

    prm u11C7 = 205.194 * (
        0.0697666 * ( ru11C7 * 0.0697666 + ru12C7 * 0.0 + ru13C7 * 0.00246215 ) +
        0.0 * ( ru12C7 * 0.0697666 + ru22C7 * 0.0 + ru23C7 * 0.00246215 ) +
        0.00246215 * ( ru13C7 * 0.0697666 + ru23C7 * 0.0 + ru33C7 * 0.00246215 ) );
    prm u22C7 = 30.9386 * (
        0.0 * ( ru11C7 * 0.0 + ru12C7 * 0.179783 + ru13C7 * 0.0 ) +
        0.179783 * ( ru12C7 * 0.0 + ru22C7 * 0.179783 + ru23C7 * 0.0 ) +
        0.0 * ( ru13C7 * 0.0 + ru23C7 * 0.179783 + ru33C7 * 0.0 ) );
    prm u33C7 = 72.6728 * (
        0.0 * ( ru11C7 * 0.0 + ru12C7 * 0.0 + ru13C7 * 0.117304 ) +
        0.0 * ( ru12C7 * 0.0 + ru22C7 * 0.0 + ru23C7 * 0.117304 ) +
        0.117304 * ( ru13C7 * 0.0 + ru23C7 * 0.0 + ru33C7 * 0.117304 ) );
    prm u23C7 = 47.4173 * (
        0.0 * ( ru11C7 * 0.0 + ru12C7 * 0.0 + ru13C7 * 0.117304 ) +
        0.179783 * ( ru12C7 * 0.0 + ru22C7 * 0.0 + ru23C7 * 0.117304 ) +
        0.0 * ( ru13C7 * 0.0 + ru23C7 * 0.0 + ru33C7 * 0.117304 ) );
    prm u13C7 = 122.115 * (
        0.0697666 * ( ru11C7 * 0.0 + ru12C7 * 0.0 + ru13C7 * 0.117304 ) +
        0.0 * ( ru12C7 * 0.0 + ru22C7 * 0.0 + ru23C7 * 0.117304 ) +
        0.00246215 * ( ru13C7 * 0.0 + ru23C7 * 0.0 + ru33C7 * 0.117304 ) );
    prm u12C7 = 79.6769 * (
        0.0697666 * ( ru11C7 * 0.0 + ru12C7 * 0.179783 + ru13C7 * 0.0 ) +
        0.0 * ( ru12C7 * 0.0 + ru22C7 * 0.179783 + ru23C7 * 0.0 ) +
        0.00246215 * ( ru13C7 * 0.0 + ru23C7 * 0.179783 + ru33C7 * 0.0 ) );

    prm u11H8 = 205.194 * (
        0.0697666 * ( ru11H8 * 0.0697666 + ru12H8 * 0.0 + ru13H8 * 0.00246215 ) +
        0.0 * ( ru12H8 * 0.0697666 + ru22H8 * 0.0 + ru23H8 * 0.00246215 ) +
        0.00246215 * ( ru13H8 * 0.0697666 + ru23H8 * 0.0 + ru33H8 * 0.00246215 ) );
    prm u22H8 = 30.9386 * (
        0.0 * ( ru11H8 * 0.0 + ru12H8 * 0.179783 + ru13H8 * 0.0 ) +
        0.179783 * ( ru12H8 * 0.0 + ru22H8 * 0.179783 + ru23H8 * 0.0 ) +
        0.0 * ( ru13H8 * 0.0 + ru23H8 * 0.179783 + ru33H8 * 0.0 ) );
    prm u33H8 = 72.6728 * (
        0.0 * ( ru11H8 * 0.0 + ru12H8 * 0.0 + ru13H8 * 0.117304 ) +
        0.0 * ( ru12H8 * 0.0 + ru22H8 * 0.0 + ru23H8 * 0.117304 ) +
        0.117304 * ( ru13H8 * 0.0 + ru23H8 * 0.0 + ru33H8 * 0.117304 ) );
    prm u23H8 = 47.4173 * (
        0.0 * ( ru11H8 * 0.0 + ru12H8 * 0.0 + ru13H8 * 0.117304 ) +
        0.179783 * ( ru12H8 * 0.0 + ru22H8 * 0.0 + ru23H8 * 0.117304 ) +
        0.0 * ( ru13H8 * 0.0 + ru23H8 * 0.0 + ru33H8 * 0.117304 ) );
    prm u13H8 = 122.115 * (
        0.0697666 * ( ru11H8 * 0.0 + ru12H8 * 0.0 + ru13H8 * 0.117304 ) +
        0.0 * ( ru12H8 * 0.0 + ru22H8 * 0.0 + ru23H8 * 0.117304 ) +
        0.00246215 * ( ru13H8 * 0.0 + ru23H8 * 0.0 + ru33H8 * 0.117304 ) );
    prm u12H8 = 79.6769 * (
        0.0697666 * ( ru11H8 * 0.0 + ru12H8 * 0.179783 + ru13H8 * 0.0 ) +
        0.0 * ( ru12H8 * 0.0 + ru22H8 * 0.179783 + ru23H8 * 0.0 ) +
        0.00246215 * ( ru13H8 * 0.0 + ru23H8 * 0.179783 + ru33H8 * 0.0 ) );

    prm u11C9 = 205.194 * (
        0.0697666 * ( ru11C9 * 0.0697666 + ru12C9 * 0.0 + ru13C9 * 0.00246215 ) +
        0.0 * ( ru12C9 * 0.0697666 + ru22C9 * 0.0 + ru23C9 * 0.00246215 ) +
        0.00246215 * ( ru13C9 * 0.0697666 + ru23C9 * 0.0 + ru33C9 * 0.00246215 ) );
    prm u22C9 = 30.9386 * (
        0.0 * ( ru11C9 * 0.0 + ru12C9 * 0.179783 + ru13C9 * 0.0 ) +
        0.179783 * ( ru12C9 * 0.0 + ru22C9 * 0.179783 + ru23C9 * 0.0 ) +
        0.0 * ( ru13C9 * 0.0 + ru23C9 * 0.179783 + ru33C9 * 0.0 ) );
    prm u33C9 = 72.6728 * (
        0.0 * ( ru11C9 * 0.0 + ru12C9 * 0.0 + ru13C9 * 0.117304 ) +
        0.0 * ( ru12C9 * 0.0 + ru22C9 * 0.0 + ru23C9 * 0.117304 ) +
        0.117304 * ( ru13C9 * 0.0 + ru23C9 * 0.0 + ru33C9 * 0.117304 ) );
    prm u23C9 = 47.4173 * (
        0.0 * ( ru11C9 * 0.0 + ru12C9 * 0.0 + ru13C9 * 0.117304 ) +
        0.179783 * ( ru12C9 * 0.0 + ru22C9 * 0.0 + ru23C9 * 0.117304 ) +
        0.0 * ( ru13C9 * 0.0 + ru23C9 * 0.0 + ru33C9 * 0.117304 ) );
    prm u13C9 = 122.115 * (
        0.0697666 * ( ru11C9 * 0.0 + ru12C9 * 0.0 + ru13C9 * 0.117304 ) +
        0.0 * ( ru12C9 * 0.0 + ru22C9 * 0.0 + ru23C9 * 0.117304 ) +
        0.00246215 * ( ru13C9 * 0.0 + ru23C9 * 0.0 + ru33C9 * 0.117304 ) );
    prm u12C9 = 79.6769 * (
        0.0697666 * ( ru11C9 * 0.0 + ru12C9 * 0.179783 + ru13C9 * 0.0 ) +
        0.0 * ( ru12C9 * 0.0 + ru22C9 * 0.179783 + ru23C9 * 0.0 ) +
        0.00246215 * ( ru13C9 * 0.0 + ru23C9 * 0.179783 + ru33C9 * 0.0 ) );

    prm u11C10 = 205.194 * (
        0.0697666 * ( ru11C10 * 0.0697666 + ru12C10 * 0.0 + ru13C10 * 0.00246215 ) +
        0.0 * ( ru12C10 * 0.0697666 + ru22C10 * 0.0 + ru23C10 * 0.00246215 ) +
        0.00246215 * ( ru13C10 * 0.0697666 + ru23C10 * 0.0 + ru33C10 * 0.00246215 ) );
    prm u22C10 = 30.9386 * (
        0.0 * ( ru11C10 * 0.0 + ru12C10 * 0.179783 + ru13C10 * 0.0 ) +
        0.179783 * ( ru12C10 * 0.0 + ru22C10 * 0.179783 + ru23C10 * 0.0 ) +
        0.0 * ( ru13C10 * 0.0 + ru23C10 * 0.179783 + ru33C10 * 0.0 ) );
    prm u33C10 = 72.6728 * (
        0.0 * ( ru11C10 * 0.0 + ru12C10 * 0.0 + ru13C10 * 0.117304 ) +
        0.0 * ( ru12C10 * 0.0 + ru22C10 * 0.0 + ru23C10 * 0.117304 ) +
        0.117304 * ( ru13C10 * 0.0 + ru23C10 * 0.0 + ru33C10 * 0.117304 ) );
    prm u23C10 = 47.4173 * (
        0.0 * ( ru11C10 * 0.0 + ru12C10 * 0.0 + ru13C10 * 0.117304 ) +
        0.179783 * ( ru12C10 * 0.0 + ru22C10 * 0.0 + ru23C10 * 0.117304 ) +
        0.0 * ( ru13C10 * 0.0 + ru23C10 * 0.0 + ru33C10 * 0.117304 ) );
    prm u13C10 = 122.115 * (
        0.0697666 * ( ru11C10 * 0.0 + ru12C10 * 0.0 + ru13C10 * 0.117304 ) +
        0.0 * ( ru12C10 * 0.0 + ru22C10 * 0.0 + ru23C10 * 0.117304 ) +
        0.00246215 * ( ru13C10 * 0.0 + ru23C10 * 0.0 + ru33C10 * 0.117304 ) );
    prm u12C10 = 79.6769 * (
        0.0697666 * ( ru11C10 * 0.0 + ru12C10 * 0.179783 + ru13C10 * 0.0 ) +
        0.0 * ( ru12C10 * 0.0 + ru22C10 * 0.179783 + ru23C10 * 0.0 ) +
        0.00246215 * ( ru13C10 * 0.0 + ru23C10 * 0.179783 + ru33C10 * 0.0 ) );

    prm u11H11 = 205.194 * (
        0.0697666 * ( ru11H11 * 0.0697666 + ru12H11 * 0.0 + ru13H11 * 0.00246215 ) +
        0.0 * ( ru12H11 * 0.0697666 + ru22H11 * 0.0 + ru23H11 * 0.00246215 ) +
        0.00246215 * ( ru13H11 * 0.0697666 + ru23H11 * 0.0 + ru33H11 * 0.00246215 ) );
    prm u22H11 = 30.9386 * (
        0.0 * ( ru11H11 * 0.0 + ru12H11 * 0.179783 + ru13H11 * 0.0 ) +
        0.179783 * ( ru12H11 * 0.0 + ru22H11 * 0.179783 + ru23H11 * 0.0 ) +
        0.0 * ( ru13H11 * 0.0 + ru23H11 * 0.179783 + ru33H11 * 0.0 ) );
    prm u33H11 = 72.6728 * (
        0.0 * ( ru11H11 * 0.0 + ru12H11 * 0.0 + ru13H11 * 0.117304 ) +
        0.0 * ( ru12H11 * 0.0 + ru22H11 * 0.0 + ru23H11 * 0.117304 ) +
        0.117304 * ( ru13H11 * 0.0 + ru23H11 * 0.0 + ru33H11 * 0.117304 ) );
    prm u23H11 = 47.4173 * (
        0.0 * ( ru11H11 * 0.0 + ru12H11 * 0.0 + ru13H11 * 0.117304 ) +
        0.179783 * ( ru12H11 * 0.0 + ru22H11 * 0.0 + ru23H11 * 0.117304 ) +
        0.0 * ( ru13H11 * 0.0 + ru23H11 * 0.0 + ru33H11 * 0.117304 ) );
    prm u13H11 = 122.115 * (
        0.0697666 * ( ru11H11 * 0.0 + ru12H11 * 0.0 + ru13H11 * 0.117304 ) +
        0.0 * ( ru12H11 * 0.0 + ru22H11 * 0.0 + ru23H11 * 0.117304 ) +
        0.00246215 * ( ru13H11 * 0.0 + ru23H11 * 0.0 + ru33H11 * 0.117304 ) );
    prm u12H11 = 79.6769 * (
        0.0697666 * ( ru11H11 * 0.0 + ru12H11 * 0.179783 + ru13H11 * 0.0 ) +
        0.0 * ( ru12H11 * 0.0 + ru22H11 * 0.179783 + ru23H11 * 0.0 ) +
        0.00246215 * ( ru13H11 * 0.0 + ru23H11 * 0.179783 + ru33H11 * 0.0 ) );

    prm u11C15 = 205.194 * (
        0.0697666 * ( ru11C15 * 0.0697666 + ru12C15 * 0.0 + ru13C15 * 0.00246215 ) +
        0.0 * ( ru12C15 * 0.0697666 + ru22C15 * 0.0 + ru23C15 * 0.00246215 ) +
        0.00246215 * ( ru13C15 * 0.0697666 + ru23C15 * 0.0 + ru33C15 * 0.00246215 ) );
    prm u22C15 = 30.9386 * (
        0.0 * ( ru11C15 * 0.0 + ru12C15 * 0.179783 + ru13C15 * 0.0 ) +
        0.179783 * ( ru12C15 * 0.0 + ru22C15 * 0.179783 + ru23C15 * 0.0 ) +
        0.0 * ( ru13C15 * 0.0 + ru23C15 * 0.179783 + ru33C15 * 0.0 ) );
    prm u33C15 = 72.6728 * (
        0.0 * ( ru11C15 * 0.0 + ru12C15 * 0.0 + ru13C15 * 0.117304 ) +
        0.0 * ( ru12C15 * 0.0 + ru22C15 * 0.0 + ru23C15 * 0.117304 ) +
        0.117304 * ( ru13C15 * 0.0 + ru23C15 * 0.0 + ru33C15 * 0.117304 ) );
    prm u23C15 = 47.4173 * (
        0.0 * ( ru11C15 * 0.0 + ru12C15 * 0.0 + ru13C15 * 0.117304 ) +
        0.179783 * ( ru12C15 * 0.0 + ru22C15 * 0.0 + ru23C15 * 0.117304 ) +
        0.0 * ( ru13C15 * 0.0 + ru23C15 * 0.0 + ru33C15 * 0.117304 ) );
    prm u13C15 = 122.115 * (
        0.0697666 * ( ru11C15 * 0.0 + ru12C15 * 0.0 + ru13C15 * 0.117304 ) +
        0.0 * ( ru12C15 * 0.0 + ru22C15 * 0.0 + ru23C15 * 0.117304 ) +
        0.00246215 * ( ru13C15 * 0.0 + ru23C15 * 0.0 + ru33C15 * 0.117304 ) );
    prm u12C15 = 79.6769 * (
        0.0697666 * ( ru11C15 * 0.0 + ru12C15 * 0.179783 + ru13C15 * 0.0 ) +
        0.0 * ( ru12C15 * 0.0 + ru22C15 * 0.179783 + ru23C15 * 0.0 ) +
        0.00246215 * ( ru13C15 * 0.0 + ru23C15 * 0.179783 + ru33C15 * 0.0 ) );

    prm u11H16 = 205.194 * (
        0.0697666 * ( ru11H16 * 0.0697666 + ru12H16 * 0.0 + ru13H16 * 0.00246215 ) +
        0.0 * ( ru12H16 * 0.0697666 + ru22H16 * 0.0 + ru23H16 * 0.00246215 ) +
        0.00246215 * ( ru13H16 * 0.0697666 + ru23H16 * 0.0 + ru33H16 * 0.00246215 ) );
    prm u22H16 = 30.9386 * (
        0.0 * ( ru11H16 * 0.0 + ru12H16 * 0.179783 + ru13H16 * 0.0 ) +
        0.179783 * ( ru12H16 * 0.0 + ru22H16 * 0.179783 + ru23H16 * 0.0 ) +
        0.0 * ( ru13H16 * 0.0 + ru23H16 * 0.179783 + ru33H16 * 0.0 ) );
    prm u33H16 = 72.6728 * (
        0.0 * ( ru11H16 * 0.0 + ru12H16 * 0.0 + ru13H16 * 0.117304 ) +
        0.0 * ( ru12H16 * 0.0 + ru22H16 * 0.0 + ru23H16 * 0.117304 ) +
        0.117304 * ( ru13H16 * 0.0 + ru23H16 * 0.0 + ru33H16 * 0.117304 ) );
    prm u23H16 = 47.4173 * (
        0.0 * ( ru11H16 * 0.0 + ru12H16 * 0.0 + ru13H16 * 0.117304 ) +
        0.179783 * ( ru12H16 * 0.0 + ru22H16 * 0.0 + ru23H16 * 0.117304 ) +
        0.0 * ( ru13H16 * 0.0 + ru23H16 * 0.0 + ru33H16 * 0.117304 ) );
    prm u13H16 = 122.115 * (
        0.0697666 * ( ru11H16 * 0.0 + ru12H16 * 0.0 + ru13H16 * 0.117304 ) +
        0.0 * ( ru12H16 * 0.0 + ru22H16 * 0.0 + ru23H16 * 0.117304 ) +
        0.00246215 * ( ru13H16 * 0.0 + ru23H16 * 0.0 + ru33H16 * 0.117304 ) );
    prm u12H16 = 79.6769 * (
        0.0697666 * ( ru11H16 * 0.0 + ru12H16 * 0.179783 + ru13H16 * 0.0 ) +
        0.0 * ( ru12H16 * 0.0 + ru22H16 * 0.179783 + ru23H16 * 0.0 ) +
        0.00246215 * ( ru13H16 * 0.0 + ru23H16 * 0.179783 + ru33H16 * 0.0 ) );

    prm u11H17 = 205.194 * (
        0.0697666 * ( ru11H17 * 0.0697666 + ru12H17 * 0.0 + ru13H17 * 0.00246215 ) +
        0.0 * ( ru12H17 * 0.0697666 + ru22H17 * 0.0 + ru23H17 * 0.00246215 ) +
        0.00246215 * ( ru13H17 * 0.0697666 + ru23H17 * 0.0 + ru33H17 * 0.00246215 ) );
    prm u22H17 = 30.9386 * (
        0.0 * ( ru11H17 * 0.0 + ru12H17 * 0.179783 + ru13H17 * 0.0 ) +
        0.179783 * ( ru12H17 * 0.0 + ru22H17 * 0.179783 + ru23H17 * 0.0 ) +
        0.0 * ( ru13H17 * 0.0 + ru23H17 * 0.179783 + ru33H17 * 0.0 ) );
    prm u33H17 = 72.6728 * (
        0.0 * ( ru11H17 * 0.0 + ru12H17 * 0.0 + ru13H17 * 0.117304 ) +
        0.0 * ( ru12H17 * 0.0 + ru22H17 * 0.0 + ru23H17 * 0.117304 ) +
        0.117304 * ( ru13H17 * 0.0 + ru23H17 * 0.0 + ru33H17 * 0.117304 ) );
    prm u23H17 = 47.4173 * (
        0.0 * ( ru11H17 * 0.0 + ru12H17 * 0.0 + ru13H17 * 0.117304 ) +
        0.179783 * ( ru12H17 * 0.0 + ru22H17 * 0.0 + ru23H17 * 0.117304 ) +
        0.0 * ( ru13H17 * 0.0 + ru23H17 * 0.0 + ru33H17 * 0.117304 ) );
    prm u13H17 = 122.115 * (
        0.0697666 * ( ru11H17 * 0.0 + ru12H17 * 0.0 + ru13H17 * 0.117304 ) +
        0.0 * ( ru12H17 * 0.0 + ru22H17 * 0.0 + ru23H17 * 0.117304 ) +
        0.00246215 * ( ru13H17 * 0.0 + ru23H17 * 0.0 + ru33H17 * 0.117304 ) );
    prm u12H17 = 79.6769 * (
        0.0697666 * ( ru11H17 * 0.0 + ru12H17 * 0.179783 + ru13H17 * 0.0 ) +
        0.0 * ( ru12H17 * 0.0 + ru22H17 * 0.179783 + ru23H17 * 0.0 ) +
        0.00246215 * ( ru13H17 * 0.0 + ru23H17 * 0.179783 + ru33H17 * 0.0 ) );

    prm u11H18 = 205.194 * (
        0.0697666 * ( ru11H18 * 0.0697666 + ru12H18 * 0.0 + ru13H18 * 0.00246215 ) +
        0.0 * ( ru12H18 * 0.0697666 + ru22H18 * 0.0 + ru23H18 * 0.00246215 ) +
        0.00246215 * ( ru13H18 * 0.0697666 + ru23H18 * 0.0 + ru33H18 * 0.00246215 ) );
    prm u22H18 = 30.9386 * (
        0.0 * ( ru11H18 * 0.0 + ru12H18 * 0.179783 + ru13H18 * 0.0 ) +
        0.179783 * ( ru12H18 * 0.0 + ru22H18 * 0.179783 + ru23H18 * 0.0 ) +
        0.0 * ( ru13H18 * 0.0 + ru23H18 * 0.179783 + ru33H18 * 0.0 ) );
    prm u33H18 = 72.6728 * (
        0.0 * ( ru11H18 * 0.0 + ru12H18 * 0.0 + ru13H18 * 0.117304 ) +
        0.0 * ( ru12H18 * 0.0 + ru22H18 * 0.0 + ru23H18 * 0.117304 ) +
        0.117304 * ( ru13H18 * 0.0 + ru23H18 * 0.0 + ru33H18 * 0.117304 ) );
    prm u23H18 = 47.4173 * (
        0.0 * ( ru11H18 * 0.0 + ru12H18 * 0.0 + ru13H18 * 0.117304 ) +
        0.179783 * ( ru12H18 * 0.0 + ru22H18 * 0.0 + ru23H18 * 0.117304 ) +
        0.0 * ( ru13H18 * 0.0 + ru23H18 * 0.0 + ru33H18 * 0.117304 ) );
    prm u13H18 = 122.115 * (
        0.0697666 * ( ru11H18 * 0.0 + ru12H18 * 0.0 + ru13H18 * 0.117304 ) +
        0.0 * ( ru12H18 * 0.0 + ru22H18 * 0.0 + ru23H18 * 0.117304 ) +
        0.00246215 * ( ru13H18 * 0.0 + ru23H18 * 0.0 + ru33H18 * 0.117304 ) );
    prm u12H18 = 79.6769 * (
        0.0697666 * ( ru11H18 * 0.0 + ru12H18 * 0.179783 + ru13H18 * 0.0 ) +
        0.0 * ( ru12H18 * 0.0 + ru22H18 * 0.179783 + ru23H18 * 0.0 ) +
        0.00246215 * ( ru13H18 * 0.0 + ru23H18 * 0.179783 + ru33H18 * 0.0 ) );

    prm u11H19 = 205.194 * (
        0.0697666 * ( ru11H19 * 0.0697666 + ru12H19 * 0.0 + ru13H19 * 0.00246215 ) +
        0.0 * ( ru12H19 * 0.0697666 + ru22H19 * 0.0 + ru23H19 * 0.00246215 ) +
        0.00246215 * ( ru13H19 * 0.0697666 + ru23H19 * 0.0 + ru33H19 * 0.00246215 ) );
    prm u22H19 = 30.9386 * (
        0.0 * ( ru11H19 * 0.0 + ru12H19 * 0.179783 + ru13H19 * 0.0 ) +
        0.179783 * ( ru12H19 * 0.0 + ru22H19 * 0.179783 + ru23H19 * 0.0 ) +
        0.0 * ( ru13H19 * 0.0 + ru23H19 * 0.179783 + ru33H19 * 0.0 ) );
    prm u33H19 = 72.6728 * (
        0.0 * ( ru11H19 * 0.0 + ru12H19 * 0.0 + ru13H19 * 0.117304 ) +
        0.0 * ( ru12H19 * 0.0 + ru22H19 * 0.0 + ru23H19 * 0.117304 ) +
        0.117304 * ( ru13H19 * 0.0 + ru23H19 * 0.0 + ru33H19 * 0.117304 ) );
    prm u23H19 = 47.4173 * (
        0.0 * ( ru11H19 * 0.0 + ru12H19 * 0.0 + ru13H19 * 0.117304 ) +
        0.179783 * ( ru12H19 * 0.0 + ru22H19 * 0.0 + ru23H19 * 0.117304 ) +
        0.0 * ( ru13H19 * 0.0 + ru23H19 * 0.0 + ru33H19 * 0.117304 ) );
    prm u13H19 = 122.115 * (
        0.0697666 * ( ru11H19 * 0.0 + ru12H19 * 0.0 + ru13H19 * 0.117304 ) +
        0.0 * ( ru12H19 * 0.0 + ru22H19 * 0.0 + ru23H19 * 0.117304 ) +
        0.00246215 * ( ru13H19 * 0.0 + ru23H19 * 0.0 + ru33H19 * 0.117304 ) );
    prm u12H19 = 79.6769 * (
        0.0697666 * ( ru11H19 * 0.0 + ru12H19 * 0.179783 + ru13H19 * 0.0 ) +
        0.0 * ( ru12H19 * 0.0 + ru22H19 * 0.179783 + ru23H19 * 0.0 ) +
        0.00246215 * ( ru13H19 * 0.0 + ru23H19 * 0.179783 + ru33H19 * 0.0 ) );

    prm u11H21 = 205.194 * (
        0.0697666 * ( ru11H21 * 0.0697666 + ru12H21 * 0.0 + ru13H21 * 0.00246215 ) +
        0.0 * ( ru12H21 * 0.0697666 + ru22H21 * 0.0 + ru23H21 * 0.00246215 ) +
        0.00246215 * ( ru13H21 * 0.0697666 + ru23H21 * 0.0 + ru33H21 * 0.00246215 ) );
    prm u22H21 = 30.9386 * (
        0.0 * ( ru11H21 * 0.0 + ru12H21 * 0.179783 + ru13H21 * 0.0 ) +
        0.179783 * ( ru12H21 * 0.0 + ru22H21 * 0.179783 + ru23H21 * 0.0 ) +
        0.0 * ( ru13H21 * 0.0 + ru23H21 * 0.179783 + ru33H21 * 0.0 ) );
    prm u33H21 = 72.6728 * (
        0.0 * ( ru11H21 * 0.0 + ru12H21 * 0.0 + ru13H21 * 0.117304 ) +
        0.0 * ( ru12H21 * 0.0 + ru22H21 * 0.0 + ru23H21 * 0.117304 ) +
        0.117304 * ( ru13H21 * 0.0 + ru23H21 * 0.0 + ru33H21 * 0.117304 ) );
    prm u23H21 = 47.4173 * (
        0.0 * ( ru11H21 * 0.0 + ru12H21 * 0.0 + ru13H21 * 0.117304 ) +
        0.179783 * ( ru12H21 * 0.0 + ru22H21 * 0.0 + ru23H21 * 0.117304 ) +
        0.0 * ( ru13H21 * 0.0 + ru23H21 * 0.0 + ru33H21 * 0.117304 ) );
    prm u13H21 = 122.115 * (
        0.0697666 * ( ru11H21 * 0.0 + ru12H21 * 0.0 + ru13H21 * 0.117304 ) +
        0.0 * ( ru12H21 * 0.0 + ru22H21 * 0.0 + ru23H21 * 0.117304 ) +
        0.00246215 * ( ru13H21 * 0.0 + ru23H21 * 0.0 + ru33H21 * 0.117304 ) );
    prm u12H21 = 79.6769 * (
        0.0697666 * ( ru11H21 * 0.0 + ru12H21 * 0.179783 + ru13H21 * 0.0 ) +
        0.0 * ( ru12H21 * 0.0 + ru22H21 * 0.179783 + ru23H21 * 0.0 ) +
        0.00246215 * ( ru13H21 * 0.0 + ru23H21 * 0.179783 + ru33H21 * 0.0 ) );

    prm u11H22 = 205.194 * (
        0.0697666 * ( ru11H22 * 0.0697666 + ru12H22 * 0.0 + ru13H22 * 0.00246215 ) +
        0.0 * ( ru12H22 * 0.0697666 + ru22H22 * 0.0 + ru23H22 * 0.00246215 ) +
        0.00246215 * ( ru13H22 * 0.0697666 + ru23H22 * 0.0 + ru33H22 * 0.00246215 ) );
    prm u22H22 = 30.9386 * (
        0.0 * ( ru11H22 * 0.0 + ru12H22 * 0.179783 + ru13H22 * 0.0 ) +
        0.179783 * ( ru12H22 * 0.0 + ru22H22 * 0.179783 + ru23H22 * 0.0 ) +
        0.0 * ( ru13H22 * 0.0 + ru23H22 * 0.179783 + ru33H22 * 0.0 ) );
    prm u33H22 = 72.6728 * (
        0.0 * ( ru11H22 * 0.0 + ru12H22 * 0.0 + ru13H22 * 0.117304 ) +
        0.0 * ( ru12H22 * 0.0 + ru22H22 * 0.0 + ru23H22 * 0.117304 ) +
        0.117304 * ( ru13H22 * 0.0 + ru23H22 * 0.0 + ru33H22 * 0.117304 ) );
    prm u23H22 = 47.4173 * (
        0.0 * ( ru11H22 * 0.0 + ru12H22 * 0.0 + ru13H22 * 0.117304 ) +
        0.179783 * ( ru12H22 * 0.0 + ru22H22 * 0.0 + ru23H22 * 0.117304 ) +
        0.0 * ( ru13H22 * 0.0 + ru23H22 * 0.0 + ru33H22 * 0.117304 ) );
    prm u13H22 = 122.115 * (
        0.0697666 * ( ru11H22 * 0.0 + ru12H22 * 0.0 + ru13H22 * 0.117304 ) +
        0.0 * ( ru12H22 * 0.0 + ru22H22 * 0.0 + ru23H22 * 0.117304 ) +
        0.00246215 * ( ru13H22 * 0.0 + ru23H22 * 0.0 + ru33H22 * 0.117304 ) );
    prm u12H22 = 79.6769 * (
        0.0697666 * ( ru11H22 * 0.0 + ru12H22 * 0.179783 + ru13H22 * 0.0 ) +
        0.0 * ( ru12H22 * 0.0 + ru22H22 * 0.179783 + ru23H22 * 0.0 ) +
        0.00246215 * ( ru13H22 * 0.0 + ru23H22 * 0.179783 + ru33H22 * 0.0 ) );

    prm u11H23 = 205.194 * (
        0.0697666 * ( ru11H23 * 0.0697666 + ru12H23 * 0.0 + ru13H23 * 0.00246215 ) +
        0.0 * ( ru12H23 * 0.0697666 + ru22H23 * 0.0 + ru23H23 * 0.00246215 ) +
        0.00246215 * ( ru13H23 * 0.0697666 + ru23H23 * 0.0 + ru33H23 * 0.00246215 ) );
    prm u22H23 = 30.9386 * (
        0.0 * ( ru11H23 * 0.0 + ru12H23 * 0.179783 + ru13H23 * 0.0 ) +
        0.179783 * ( ru12H23 * 0.0 + ru22H23 * 0.179783 + ru23H23 * 0.0 ) +
        0.0 * ( ru13H23 * 0.0 + ru23H23 * 0.179783 + ru33H23 * 0.0 ) );
    prm u33H23 = 72.6728 * (
        0.0 * ( ru11H23 * 0.0 + ru12H23 * 0.0 + ru13H23 * 0.117304 ) +
        0.0 * ( ru12H23 * 0.0 + ru22H23 * 0.0 + ru23H23 * 0.117304 ) +
        0.117304 * ( ru13H23 * 0.0 + ru23H23 * 0.0 + ru33H23 * 0.117304 ) );
    prm u23H23 = 47.4173 * (
        0.0 * ( ru11H23 * 0.0 + ru12H23 * 0.0 + ru13H23 * 0.117304 ) +
        0.179783 * ( ru12H23 * 0.0 + ru22H23 * 0.0 + ru23H23 * 0.117304 ) +
        0.0 * ( ru13H23 * 0.0 + ru23H23 * 0.0 + ru33H23 * 0.117304 ) );
    prm u13H23 = 122.115 * (
        0.0697666 * ( ru11H23 * 0.0 + ru12H23 * 0.0 + ru13H23 * 0.117304 ) +
        0.0 * ( ru12H23 * 0.0 + ru22H23 * 0.0 + ru23H23 * 0.117304 ) +
        0.00246215 * ( ru13H23 * 0.0 + ru23H23 * 0.0 + ru33H23 * 0.117304 ) );
    prm u12H23 = 79.6769 * (
        0.0697666 * ( ru11H23 * 0.0 + ru12H23 * 0.179783 + ru13H23 * 0.0 ) +
        0.0 * ( ru12H23 * 0.0 + ru22H23 * 0.179783 + ru23H23 * 0.0 ) +
        0.00246215 * ( ru13H23 * 0.0 + ru23H23 * 0.179783 + ru33H23 * 0.0 ) );

    prm u11H24 = 205.194 * (
        0.0697666 * ( ru11H24 * 0.0697666 + ru12H24 * 0.0 + ru13H24 * 0.00246215 ) +
        0.0 * ( ru12H24 * 0.0697666 + ru22H24 * 0.0 + ru23H24 * 0.00246215 ) +
        0.00246215 * ( ru13H24 * 0.0697666 + ru23H24 * 0.0 + ru33H24 * 0.00246215 ) );
    prm u22H24 = 30.9386 * (
        0.0 * ( ru11H24 * 0.0 + ru12H24 * 0.179783 + ru13H24 * 0.0 ) +
        0.179783 * ( ru12H24 * 0.0 + ru22H24 * 0.179783 + ru23H24 * 0.0 ) +
        0.0 * ( ru13H24 * 0.0 + ru23H24 * 0.179783 + ru33H24 * 0.0 ) );
    prm u33H24 = 72.6728 * (
        0.0 * ( ru11H24 * 0.0 + ru12H24 * 0.0 + ru13H24 * 0.117304 ) +
        0.0 * ( ru12H24 * 0.0 + ru22H24 * 0.0 + ru23H24 * 0.117304 ) +
        0.117304 * ( ru13H24 * 0.0 + ru23H24 * 0.0 + ru33H24 * 0.117304 ) );
    prm u23H24 = 47.4173 * (
        0.0 * ( ru11H24 * 0.0 + ru12H24 * 0.0 + ru13H24 * 0.117304 ) +
        0.179783 * ( ru12H24 * 0.0 + ru22H24 * 0.0 + ru23H24 * 0.117304 ) +
        0.0 * ( ru13H24 * 0.0 + ru23H24 * 0.0 + ru33H24 * 0.117304 ) );
    prm u13H24 = 122.115 * (
        0.0697666 * ( ru11H24 * 0.0 + ru12H24 * 0.0 + ru13H24 * 0.117304 ) +
        0.0 * ( ru12H24 * 0.0 + ru22H24 * 0.0 + ru23H24 * 0.117304 ) +
        0.00246215 * ( ru13H24 * 0.0 + ru23H24 * 0.0 + ru33H24 * 0.117304 ) );
    prm u12H24 = 79.6769 * (
        0.0697666 * ( ru11H24 * 0.0 + ru12H24 * 0.179783 + ru13H24 * 0.0 ) +
        0.0 * ( ru12H24 * 0.0 + ru22H24 * 0.179783 + ru23H24 * 0.0 ) +
        0.00246215 * ( ru13H24 * 0.0 + ru23H24 * 0.179783 + ru33H24 * 0.0 ) );

    prm u11H30 = 205.194 * (
        0.0697666 * ( ru11H30 * 0.0697666 + ru12H30 * 0.0 + ru13H30 * 0.00246215 ) +
        0.0 * ( ru12H30 * 0.0697666 + ru22H30 * 0.0 + ru23H30 * 0.00246215 ) +
        0.00246215 * ( ru13H30 * 0.0697666 + ru23H30 * 0.0 + ru33H30 * 0.00246215 ) );
    prm u22H30 = 30.9386 * (
        0.0 * ( ru11H30 * 0.0 + ru12H30 * 0.179783 + ru13H30 * 0.0 ) +
        0.179783 * ( ru12H30 * 0.0 + ru22H30 * 0.179783 + ru23H30 * 0.0 ) +
        0.0 * ( ru13H30 * 0.0 + ru23H30 * 0.179783 + ru33H30 * 0.0 ) );
    prm u33H30 = 72.6728 * (
        0.0 * ( ru11H30 * 0.0 + ru12H30 * 0.0 + ru13H30 * 0.117304 ) +
        0.0 * ( ru12H30 * 0.0 + ru22H30 * 0.0 + ru23H30 * 0.117304 ) +
        0.117304 * ( ru13H30 * 0.0 + ru23H30 * 0.0 + ru33H30 * 0.117304 ) );
    prm u23H30 = 47.4173 * (
        0.0 * ( ru11H30 * 0.0 + ru12H30 * 0.0 + ru13H30 * 0.117304 ) +
        0.179783 * ( ru12H30 * 0.0 + ru22H30 * 0.0 + ru23H30 * 0.117304 ) +
        0.0 * ( ru13H30 * 0.0 + ru23H30 * 0.0 + ru33H30 * 0.117304 ) );
    prm u13H30 = 122.115 * (
        0.0697666 * ( ru11H30 * 0.0 + ru12H30 * 0.0 + ru13H30 * 0.117304 ) +
        0.0 * ( ru12H30 * 0.0 + ru22H30 * 0.0 + ru23H30 * 0.117304 ) +
        0.00246215 * ( ru13H30 * 0.0 + ru23H30 * 0.0 + ru33H30 * 0.117304 ) );
    prm u12H30 = 79.6769 * (
        0.0697666 * ( ru11H30 * 0.0 + ru12H30 * 0.179783 + ru13H30 * 0.0 ) +
        0.0 * ( ru12H30 * 0.0 + ru22H30 * 0.179783 + ru23H30 * 0.0 ) +
        0.00246215 * ( ru13H30 * 0.0 + ru23H30 * 0.179783 + ru33H30 * 0.0 ) );

    prm u11H31 = 205.194 * (
        0.0697666 * ( ru11H31 * 0.0697666 + ru12H31 * 0.0 + ru13H31 * 0.00246215 ) +
        0.0 * ( ru12H31 * 0.0697666 + ru22H31 * 0.0 + ru23H31 * 0.00246215 ) +
        0.00246215 * ( ru13H31 * 0.0697666 + ru23H31 * 0.0 + ru33H31 * 0.00246215 ) );
    prm u22H31 = 30.9386 * (
        0.0 * ( ru11H31 * 0.0 + ru12H31 * 0.179783 + ru13H31 * 0.0 ) +
        0.179783 * ( ru12H31 * 0.0 + ru22H31 * 0.179783 + ru23H31 * 0.0 ) +
        0.0 * ( ru13H31 * 0.0 + ru23H31 * 0.179783 + ru33H31 * 0.0 ) );
    prm u33H31 = 72.6728 * (
        0.0 * ( ru11H31 * 0.0 + ru12H31 * 0.0 + ru13H31 * 0.117304 ) +
        0.0 * ( ru12H31 * 0.0 + ru22H31 * 0.0 + ru23H31 * 0.117304 ) +
        0.117304 * ( ru13H31 * 0.0 + ru23H31 * 0.0 + ru33H31 * 0.117304 ) );
    prm u23H31 = 47.4173 * (
        0.0 * ( ru11H31 * 0.0 + ru12H31 * 0.0 + ru13H31 * 0.117304 ) +
        0.179783 * ( ru12H31 * 0.0 + ru22H31 * 0.0 + ru23H31 * 0.117304 ) +
        0.0 * ( ru13H31 * 0.0 + ru23H31 * 0.0 + ru33H31 * 0.117304 ) );
    prm u13H31 = 122.115 * (
        0.0697666 * ( ru11H31 * 0.0 + ru12H31 * 0.0 + ru13H31 * 0.117304 ) +
        0.0 * ( ru12H31 * 0.0 + ru22H31 * 0.0 + ru23H31 * 0.117304 ) +
        0.00246215 * ( ru13H31 * 0.0 + ru23H31 * 0.0 + ru33H31 * 0.117304 ) );
    prm u12H31 = 79.6769 * (
        0.0697666 * ( ru11H31 * 0.0 + ru12H31 * 0.179783 + ru13H31 * 0.0 ) +
        0.0 * ( ru12H31 * 0.0 + ru22H31 * 0.179783 + ru23H31 * 0.0 ) +
        0.00246215 * ( ru13H31 * 0.0 + ru23H31 * 0.179783 + ru33H31 * 0.0 ) );

    site C1  x =  C01_x; y =  C01_y; z =  C01_z; occ C  0.5 ADPs_Keep_PD u11=u11C1; u22=u22C1; u33=u33C1; u12=u12C1; u13=u13C1; u23=u23C1;
    site C5  x = -C01_x; y = -C01_y; z = -C01_z; occ C  0.5 ADPs_Keep_PD u11=u11C1; u22=u22C1; u33=u33C1; u12=u12C1; u13=u13C1; u23=u23C1;
    site C2  x =  C02_x; y =  C02_y; z =  C02_z; occ C  0.5 ADPs_Keep_PD u11=u11C2; u22=u22C2; u33=u33C2; u12=u12C2; u13=u13C2; u23=u23C2;
    site C12 x = -C02_x; y = -C02_y; z = -C02_z; occ C  0.5 ADPs_Keep_PD u11=u11C2; u22=u22C2; u33=u33C2; u12=u12C2; u13=u13C2; u23=u23C2;
    site C3  x =  C03_x; y =  C03_y; z =  C03_z; occ C  0.5 ADPs_Keep_PD u11=u11C3; u22=u22C3; u33=u33C3; u12=u12C3; u13=u13C3; u23=u23C3;
    site C13 x = -C03_x; y = -C03_y; z = -C03_z; occ C  0.5 ADPs_Keep_PD u11=u11C3; u22=u22C3; u33=u33C3; u12=u12C3; u13=u13C3; u23=u23C3;
    site H4  x =  H04_x; y =  H04_y; z =  H04_z; occ H  0.5 ADPs_Keep_PD u11=u11H4; u22=u22H4; u33=u33H4; u12=u12H4; u13=u13H4; u23=u23H4;
    site H14 x = -H04_x; y = -H04_y; z = -H04_z; occ H  0.5 ADPs_Keep_PD u11=u11H4; u22=u22H4; u33=u33H4; u12=u12H4; u13=u13H4; u23=u23H4;
    site C6  x =  C05_x; y =  C05_y; z =  C05_z; occ C  0.5 ADPs_Keep_PD u11=u11C6; u22=u22C6; u33=u33C6; u12=u12C6; u13=u13C6; u23=u23C6;
    site C26 x = -C05_x; y = -C05_y; z = -C05_z; occ C  0.5 ADPs_Keep_PD u11=u11C6; u22=u22C6; u33=u33C6; u12=u12C6; u13=u13C6; u23=u23C6;
    site C7  x =  C06_x; y =  C06_y; z =  C06_z; occ C  0.5 ADPs_Keep_PD u11=u11C7; u22=u22C7; u33=u33C7; u12=u12C7; u13=u13C7; u23=u23C7;
    site C25 x = -C06_x; y = -C06_y; z = -C06_z; occ C  0.5 ADPs_Keep_PD u11=u11C7; u22=u22C7; u33=u33C7; u12=u12C7; u13=u13C7; u23=u23C7;
    site H8  x =  H07_x; y =  H07_y; z =  H07_z; occ H  0.5 ADPs_Keep_PD u11=u11H8; u22=u22H8; u33=u33H8; u12=u12H8; u13=u13H8; u23=u23H8;
    site H27 x = -H07_x; y = -H07_y; z = -H07_z; occ H  0.5 ADPs_Keep_PD u11=u11H8; u22=u22H8; u33=u33H8; u12=u12H8; u13=u13H8; u23=u23H8;
    site C9  x =  C08_x; y =  C08_y; z =  C08_z; occ C  0.5 ADPs_Keep_PD u11=u11C9; u22=u22C9; u33=u33C9; u12=u12C9; u13=u13C9; u23=u23C9;
    site C28 x = -C08_x; y = -C08_y; z = -C08_z; occ C  0.5 ADPs_Keep_PD u11=u11C9; u22=u22C9; u33=u33C9; u12=u12C9; u13=u13C9; u23=u23C9;
    site C10 x =  C09_x; y =  C09_y; z =  C09_z; occ C  0.5 ADPs_Keep_PD u11=u11C10; u22=u22C10; u33=u33C10; u12=u12C10; u13=u13C10; u23=u23C10;
    site C20 x = -C09_x; y = -C09_y; z = -C09_z; occ C  0.5 ADPs_Keep_PD u11=u11C10; u22=u22C10; u33=u33C10; u12=u12C10; u13=u13C10; u23=u23C10;
    site H11 x =  H10_x; y =  H10_y; z =  H10_z; occ H  0.5 ADPs_Keep_PD u11=u11H11; u22=u22H11; u33=u33H11; u12=u12H11; u13=u13H11; u23=u23H11;
    site H29 x = -H10_x; y = -H10_y; z = -H10_z; occ H  0.5 ADPs_Keep_PD u11=u11H11; u22=u22H11; u33=u33H11; u12=u12H11; u13=u13H11; u23=u23H11;
    site C15 x =  C11_x; y =  C11_y; z =  C11_z; occ C  0.5 ADPs_Keep_PD u11=u11C15; u22=u22C15; u33=u33C15; u12=u12C15; u13=u13C15; u23=u23C15;
    site C36 x = -C11_x; y = -C11_y; z = -C11_z; occ C  0.5 ADPs_Keep_PD u11=u11C15; u22=u22C15; u33=u33C15; u12=u12C15; u13=u13C15; u23=u23C15;
    site H16 x =  H12_x; y =  H12_y; z =  H12_z; occ H  0.5 ADPs_Keep_PD u11=u11H16; u22=u22H16; u33=u33H16; u12=u12H16; u13=u13H16; u23=u23H16;
    site H37 x = -H12_x; y = -H12_y; z = -H12_z; occ H  0.5 ADPs_Keep_PD u11=u11H16; u22=u22H16; u33=u33H16; u12=u12H16; u13=u13H16; u23=u23H16;
    site H17 x =  H13_x; y =  H13_y; z =  H13_z; occ H  0.5 ADPs_Keep_PD u11=u11H17; u22=u22H17; u33=u33H17; u12=u12H17; u13=u13H17; u23=u23H17;
    site H38 x = -H13_x; y = -H13_y; z = -H13_z; occ H  0.5 ADPs_Keep_PD u11=u11H17; u22=u22H17; u33=u33H17; u12=u12H17; u13=u13H17; u23=u23H17;
    site H18 x =  H14_x; y =  H14_y; z =  H14_z; occ H  0.5 ADPs_Keep_PD u11=u11H18; u22=u22H18; u33=u33H18; u12=u12H18; u13=u13H18; u23=u23H18;
    site H34 x = -H14_x; y = -H14_y; z = -H14_z; occ H  0.5 ADPs_Keep_PD u11=u11H18; u22=u22H18; u33=u33H18; u12=u12H18; u13=u13H18; u23=u23H18;
    site H19 x =  H15_x; y =  H15_y; z =  H15_z; occ H  0.5 ADPs_Keep_PD u11=u11H19; u22=u22H19; u33=u33H19; u12=u12H19; u13=u13H19; u23=u23H19;
    site H35 x = -H15_x; y = -H15_y; z = -H15_z; occ H  0.5 ADPs_Keep_PD u11=u11H19; u22=u22H19; u33=u33H19; u12=u12H19; u13=u13H19; u23=u23H19;
    site H21 x =  H16_x; y =  H16_y; z =  H16_z; occ H  0.5 ADPs_Keep_PD u11=u11H21; u22=u22H21; u33=u33H21; u12=u12H21; u13=u13H21; u23=u23H21;
    site H39 x = -H16_x; y = -H16_y; z = -H16_z; occ H  0.5 ADPs_Keep_PD u11=u11H21; u22=u22H21; u33=u33H21; u12=u12H21; u13=u13H21; u23=u23H21;
    site H22 x =  H17_x; y =  H17_y; z =  H17_z; occ H  0.5 ADPs_Keep_PD u11=u11H22; u22=u22H22; u33=u33H22; u12=u12H22; u13=u13H22; u23=u23H22;
    site H40 x = -H17_x; y = -H17_y; z = -H17_z; occ H  0.5 ADPs_Keep_PD u11=u11H22; u22=u22H22; u33=u33H22; u12=u12H22; u13=u13H22; u23=u23H22;
    site H23 x =  H18_x; y =  H18_y; z =  H18_z; occ H  0.5 ADPs_Keep_PD u11=u11H23; u22=u22H23; u33=u33H23; u12=u12H23; u13=u13H23; u23=u23H23;
    site H32 x = -H18_x; y = -H18_y; z = -H18_z; occ H  0.5 ADPs_Keep_PD u11=u11H23; u22=u22H23; u33=u33H23; u12=u12H23; u13=u13H23; u23=u23H23;
    site H24 x =  H19_x; y =  H19_y; z =  H19_z; occ H  0.5 ADPs_Keep_PD u11=u11H24; u22=u22H24; u33=u33H24; u12=u12H24; u13=u13H24; u23=u23H24;
    site H33 x = -H19_x; y = -H19_y; z = -H19_z; occ H  0.5 ADPs_Keep_PD u11=u11H24; u22=u22H24; u33=u33H24; u12=u12H24; u13=u13H24; u23=u23H24;
    site H30 x =  H20_x; y =  H20_y; z =  H20_z; occ H  0.5 ADPs_Keep_PD u11=u11H30; u22=u22H30; u33=u33H30; u12=u12H30; u13=u13H30; u23=u23H30;
    site H41 x = -H20_x; y = -H20_y; z = -H20_z; occ H  0.5 ADPs_Keep_PD u11=u11H30; u22=u22H30; u33=u33H30; u12=u12H30; u13=u13H30; u23=u23H30;
    site H31 x =  H21_x; y =  H21_y; z =  H21_z; occ H  0.5 ADPs_Keep_PD u11=u11H31; u22=u22H31; u33=u33H31; u12=u12H31; u13=u13H31; u23=u23H31;
    site H42 x = -H21_x; y = -H21_y; z = -H21_z; occ H  0.5 ADPs_Keep_PD u11=u11H31; u22=u22H31; u33=u33H31; u12=u12H31; u13=u13H31; u23=u23H31;

    ' Calculate corrected Cartesian coordinates. See Downs, page 83.
    prm !drxC1 = 0.5*( (L22+L33)*rxC1        -L12*ryC1        -L13*rzC1 ) ; :  0.00271`
    prm !dryC1 = 0.5*(      -L12*rxC1 + (L11+L33)*ryC1        -L23*rzC1 ) ; :  0.00737`
    prm !drzC1 = 0.5*(      -L13*rxC1        -L23*ryC1 + (L11+L22)*rzC1 ) ; :  0.00693`
    prm !crxC1 =                 rxC1 +          drxC1 ; :  0.22773`
    prm !cryC1 =                 ryC1 +          dryC1 ; :  0.49376`
    prm !crzC1 =                 rzC1 +          drzC1 ; :  0.54434`
    prm !drxC5 = 0.5*( (L22+L33)*rxC5        -L12*ryC5        -L13*rzC5 ) ; : -0.00271`
    prm !dryC5 = 0.5*(      -L12*rxC5 + (L11+L33)*ryC5        -L23*rzC5 ) ; : -0.00737`
    prm !drzC5 = 0.5*(      -L13*rxC5        -L23*ryC5 + (L11+L22)*rzC5 ) ; : -0.00693`
    prm !crxC5 =                 rxC5 +          drxC5 ; : -0.22773`
    prm !cryC5 =                 ryC5 +          dryC5 ; : -0.49376`
    prm !crzC5 =                 rzC5 +          drzC5 ; : -0.54434`
    prm !drxC2 = 0.5*( (L22+L33)*rxC2        -L12*ryC2        -L13*rzC2 ) ; : -0.00798`
    prm !dryC2 = 0.5*(      -L12*rxC2 + (L11+L33)*ryC2        -L23*rzC2 ) ; :  0.00690`
    prm !drzC2 = 0.5*(      -L13*rxC2        -L23*ryC2 + (L11+L22)*rzC2 ) ; :  0.02350`
    prm !crxC2 =                 rxC2 +          drxC2 ; : -0.50954`
    prm !cryC2 =                 ryC2 +          dryC2 ; :  0.36225`
    prm !crzC2 =                 rzC2 +          drzC2 ; :  1.88886`
    prm !drxC12 = 0.5*( (L22+L33)*rxC12        -L12*ryC12        -L13*rzC12 ) ; :  0.00798`
    prm !dryC12 = 0.5*(      -L12*rxC12 + (L11+L33)*ryC12        -L23*rzC12 ) ; : -0.00690`
    prm !drzC12 = 0.5*(      -L13*rxC12        -L23*ryC12 + (L11+L22)*rzC12 ) ; : -0.02350`
    prm !crxC12 =                 rxC12 +          drxC12 ; :  0.50954`
    prm !cryC12 =                 ryC12 +          dryC12 ; : -0.36225`
    prm !crzC12 =                 rzC12 +          drzC12 ; : -1.88886`
    prm !drxC3 = 0.5*( (L22+L33)*rxC3        -L12*ryC3        -L13*rzC3 ) ; :  0.02133`
    prm !dryC3 = 0.5*(      -L12*rxC3 + (L11+L33)*ryC3        -L23*rzC3 ) ; :  0.01038`
    prm !drzC3 = 0.5*(      -L13*rxC3        -L23*ryC3 + (L11+L22)*rzC3 ) ; :  0.00609`
    prm !crxC3 =                 rxC3 +          drxC3 ; :  1.76105`
    prm !cryC3 =                 ryC3 +          dryC3 ; :  0.57708`
    prm !crzC3 =                 rzC3 +          drzC3 ; :  0.61612`
    prm !drxC13 = 0.5*( (L22+L33)*rxC13        -L12*ryC13        -L13*rzC13 ) ; : -0.02133`
    prm !dryC13 = 0.5*(      -L12*rxC13 + (L11+L33)*ryC13        -L23*rzC13 ) ; : -0.01038`
    prm !drzC13 = 0.5*(      -L13*rxC13        -L23*ryC13 + (L11+L22)*rzC13 ) ; : -0.00609`
    prm !crxC13 =                 rxC13 +          drxC13 ; : -1.76105`
    prm !cryC13 =                 ryC13 +          dryC13 ; : -0.57708`
    prm !crzC13 =                 rzC13 +          drzC13 ; : -0.61612`
    prm !drxH4 = 0.5*( (L22+L33)*rxH4        -L12*ryH4        -L13*rzH4 ) ; : -0.00254`
    prm !dryH4 = 0.5*(      -L12*rxH4 + (L11+L33)*ryH4        -L23*rzH4 ) ; :  0.01327`
    prm !drzH4 = 0.5*(      -L13*rxH4        -L23*ryH4 + (L11+L22)*rzH4 ) ; :  0.00216`
    prm !crxH4 =                 rxH4 +          drxH4 ; : -0.31528`
    prm !cryH4 =                 ryH4 +          dryH4 ; :  1.07724`
    prm !crzH4 =                 rzH4 +          drzH4 ; :  0.00997`
    prm !drxH14 = 0.5*( (L22+L33)*rxH14        -L12*ryH14        -L13*rzH14 ) ; :  0.00254`
    prm !dryH14 = 0.5*(      -L12*rxH14 + (L11+L33)*ryH14        -L23*rzH14 ) ; : -0.01327`
    prm !drzH14 = 0.5*(      -L13*rxH14        -L23*ryH14 + (L11+L22)*rzH14 ) ; : -0.00216`
    prm !crxH14 =                 rxH14 +          drxH14 ; :  0.31528`
    prm !cryH14 =                 ryH14 +          dryH14 ; : -1.07724`
    prm !crzH14 =                 rzH14 +          drzH14 ; : -0.00997`
    prm !drxC6 = 0.5*( (L22+L33)*rxC6        -L12*ryC6        -L13*rzC6 ) ; : -0.00203`
    prm !dryC6 = 0.5*(      -L12*rxC6 + (L11+L33)*ryC6        -L23*rzC6 ) ; :  0.02287`
    prm !drzC6 = 0.5*(      -L13*rxC6        -L23*ryC6 + (L11+L22)*rzC6 ) ; :  0.03597`
    prm !crxC6 =                 rxC6 +          drxC6 ; : -0.03405`
    prm !cryC6 =                 ryC6 +          dryC6 ; :  1.46117`
    prm !crzC6 =                 rzC6 +          drzC6 ; :  2.84714`
    prm !drxC26 = 0.5*( (L22+L33)*rxC26        -L12*ryC26        -L13*rzC26 ) ; :  0.00203`
    prm !dryC26 = 0.5*(      -L12*rxC26 + (L11+L33)*ryC26        -L23*rzC26 ) ; : -0.02287`
    prm !drzC26 = 0.5*(      -L13*rxC26        -L23*ryC26 + (L11+L22)*rzC26 ) ; : -0.03597`
    prm !crxC26 =                 rxC26 +          drxC26 ; :  0.03405`
    prm !cryC26 =                 ryC26 +          dryC26 ; : -1.46117`
    prm !crzC26 =                 rzC26 +          drzC26 ; : -2.84714`
    prm !drxC7 = 0.5*( (L22+L33)*rxC7        -L12*ryC7        -L13*rzC7 ) ; : -0.02602`
    prm !dryC7 = 0.5*(      -L12*rxC7 + (L11+L33)*ryC7        -L23*rzC7 ) ; :  0.00443`
    prm !drzC7 = 0.5*(      -L13*rxC7        -L23*ryC7 + (L11+L22)*rzC7 ) ; :  0.02218`
    prm !crxC7 =                 rxC7 +          drxC7 ; : -2.01910`
    prm !cryC7 =                 ryC7 +          dryC7 ; :  0.34173`
    prm !crzC7 =                 rzC7 +          drzC7 ; :  1.62934`
    prm !drxC25 = 0.5*( (L22+L33)*rxC25        -L12*ryC25        -L13*rzC25 ) ; :  0.02602`
    prm !dryC25 = 0.5*(      -L12*rxC25 + (L11+L33)*ryC25        -L23*rzC25 ) ; : -0.00443`
    prm !drzC25 = 0.5*(      -L13*rxC25        -L23*ryC25 + (L11+L22)*rzC25 ) ; : -0.02218`
    prm !crxC25 =                 rxC25 +          drxC25 ; :  2.01910`
    prm !cryC25 =                 ryC25 +          dryC25 ; : -0.34173`
    prm !crzC25 =                 rzC25 +          drzC25 ; : -1.62934`
    prm !drxH8 = 0.5*( (L22+L33)*rxH8        -L12*ryH8        -L13*rzH8 ) ; : -0.00254`
    prm !dryH8 = 0.5*(      -L12*rxH8 + (L11+L33)*ryH8        -L23*rzH8 ) ; : -0.00079`
    prm !drzH8 = 0.5*(      -L13*rxH8        -L23*ryH8 + (L11+L22)*rzH8 ) ; :  0.02588`
    prm !crxH8 =                 rxH8 +          drxH8 ; :  0.04283`
    prm !cryH8 =                 ryH8 +          dryH8 ; : -0.34062`
    prm !crzH8 =                 rzH8 +          drzH8 ; :  2.23767`
    prm !drxH27 = 0.5*( (L22+L33)*rxH27        -L12*ryH27        -L13*rzH27 ) ; :  0.00254`
    prm !dryH27 = 0.5*(      -L12*rxH27 + (L11+L33)*ryH27        -L23*rzH27 ) ; :  0.00079`
    prm !drzH27 = 0.5*(      -L13*rxH27        -L23*ryH27 + (L11+L22)*rzH27 ) ; : -0.02588`
    prm !crxH27 =                 rxH27 +          drxH27 ; : -0.04283`
    prm !cryH27 =                 ryH27 +          dryH27 ; :  0.34062`
    prm !crzH27 =                 rzH27 +          drzH27 ; : -2.23767`
    prm !drxC9 = 0.5*( (L22+L33)*rxC9        -L12*ryC9        -L13*rzC9 ) ; :  0.02659`
    prm !dryC9 = 0.5*(      -L12*rxC9 + (L11+L33)*ryC9        -L23*rzC9 ) ; :  0.02580`
    prm !drzC9 = 0.5*(      -L13*rxC9        -L23*ryC9 + (L11+L22)*rzC9 ) ; :  0.01934`
    prm !crxC9 =                 rxC9 +          drxC9 ; :  2.19041`
    prm !cryC9 =                 ryC9 +          dryC9 ; :  1.62894`
    prm !crzC9 =                 rzC9 +          drzC9 ; :  1.64174`
    prm !drxC28 = 0.5*( (L22+L33)*rxC28        -L12*ryC28        -L13*rzC28 ) ; : -0.02659`
    prm !dryC28 = 0.5*(      -L12*rxC28 + (L11+L33)*ryC28        -L23*rzC28 ) ; : -0.02580`
    prm !drzC28 = 0.5*(      -L13*rxC28        -L23*ryC28 + (L11+L22)*rzC28 ) ; : -0.01934`
    prm !crxC28 =                 rxC28 +          drxC28 ; : -2.19041`
    prm !cryC28 =                 ryC28 +          dryC28 ; : -1.62894`
    prm !crzC28 =                 rzC28 +          drzC28 ; : -1.64174`
    prm !drxC10 = 0.5*( (L22+L33)*rxC10        -L12*ryC10        -L13*rzC10 ) ; :  0.03213`
    prm !dryC10 = 0.5*(      -L12*rxC10 + (L11+L33)*ryC10        -L23*rzC10 ) ; :  0.01177`
    prm !drzC10 = 0.5*(      -L13*rxC10        -L23*ryC10 + (L11+L22)*rzC10 ) ; : -0.01013`
    prm !crxC10 =                 rxC10 +          drxC10 ; :  2.50128`
    prm !cryC10 =                 ryC10 +          dryC10 ; :  0.77914`
    prm !crzC10 =                 rzC10 +          drzC10 ; : -0.70849`
    prm !drxC20 = 0.5*( (L22+L33)*rxC20        -L12*ryC20        -L13*rzC20 ) ; : -0.03213`
    prm !dryC20 = 0.5*(      -L12*rxC20 + (L11+L33)*ryC20        -L23*rzC20 ) ; : -0.01177`
    prm !drzC20 = 0.5*(      -L13*rxC20        -L23*ryC20 + (L11+L22)*rzC20 ) ; :  0.01013`
    prm !crxC20 =                 rxC20 +          drxC20 ; : -2.50128`
    prm !cryC20 =                 ryC20 +          dryC20 ; : -0.77914`
    prm !crzC20 =                 rzC20 +          drzC20 ; :  0.70849`
    prm !drxH11 = 0.5*( (L22+L33)*rxH11        -L12*ryH11        -L13*rzH11 ) ; :  0.02247`
    prm !dryH11 = 0.5*(      -L12*rxH11 + (L11+L33)*ryH11        -L23*rzH11 ) ; :  0.00098`
    prm !drzH11 = 0.5*(      -L13*rxH11        -L23*ryH11 + (L11+L22)*rzH11 ) ; :  0.00991`
    prm !crxH11 =                 rxH11 +          drxH11 ; :  1.97948`
    prm !cryH11 =                 ryH11 +          dryH11 ; : -0.24134`
    prm !crzH11 =                 rzH11 +          drzH11 ; :  1.06785`
    prm !drxH29 = 0.5*( (L22+L33)*rxH29        -L12*ryH29        -L13*rzH29 ) ; : -0.02247`
    prm !dryH29 = 0.5*(      -L12*rxH29 + (L11+L33)*ryH29        -L23*rzH29 ) ; : -0.00098`
    prm !drzH29 = 0.5*(      -L13*rxH29        -L23*ryH29 + (L11+L22)*rzH29 ) ; : -0.00991`
    prm !crxH29 =                 rxH29 +          drxH29 ; : -1.97948`
    prm !cryH29 =                 ryH29 +          dryH29 ; :  0.24134`
    prm !crzH29 =                 rzH29 +          drzH29 ; : -1.06785`
    prm !drxC15 = 0.5*( (L22+L33)*rxC15        -L12*ryC15        -L13*rzC15 ) ; :  0.01636`
    prm !dryC15 = 0.5*(      -L12*rxC15 + (L11+L33)*ryC15        -L23*rzC15 ) ; :  0.02603`
    prm !drzC15 = 0.5*(      -L13*rxC15        -L23*ryC15 + (L11+L22)*rzC15 ) ; :  0.03609`
    prm !crxC15 =                 rxC15 +          drxC15 ; :  1.48757`
    prm !cryC15 =                 ryC15 +          dryC15 ; :  1.54763`
    prm !crzC15 =                 rzC15 +          drzC15 ; :  2.99831`
    prm !drxC36 = 0.5*( (L22+L33)*rxC36        -L12*ryC36        -L13*rzC36 ) ; : -0.01636`
    prm !dryC36 = 0.5*(      -L12*rxC36 + (L11+L33)*ryC36        -L23*rzC36 ) ; : -0.02603`
    prm !drzC36 = 0.5*(      -L13*rxC36        -L23*ryC36 + (L11+L22)*rzC36 ) ; : -0.03609`
    prm !crxC36 =                 rxC36 +          drxC36 ; : -1.48757`
    prm !cryC36 =                 ryC36 +          dryC36 ; : -1.54763`
    prm !crzC36 =                 rzC36 +          drzC36 ; : -2.99831`
    prm !drxH16 = 0.5*( (L22+L33)*rxH16        -L12*ryH16        -L13*rzH16 ) ; : -0.00624`
    prm !dryH16 = 0.5*(      -L12*rxH16 + (L11+L33)*ryH16        -L23*rzH16 ) ; :  0.03177`
    prm !drzH16 = 0.5*(      -L13*rxH16        -L23*ryH16 + (L11+L22)*rzH16 ) ; :  0.03402`
    prm !crxH16 =                 rxH16 +          drxH16 ; : -0.48935`
    prm !cryH16 =                 ryH16 +          dryH16 ; :  2.24565`
    prm !crzH16 =                 rzH16 +          drzH16 ; :  2.53396`
    prm !drxH37 = 0.5*( (L22+L33)*rxH37        -L12*ryH37        -L13*rzH37 ) ; :  0.00624`
    prm !dryH37 = 0.5*(      -L12*rxH37 + (L11+L33)*ryH37        -L23*rzH37 ) ; : -0.03177`
    prm !drzH37 = 0.5*(      -L13*rxH37        -L23*ryH37 + (L11+L22)*rzH37 ) ; : -0.03402`
    prm !crxH37 =                 rxH37 +          drxH37 ; :  0.48935`
    prm !cryH37 =                 ryH37 +          dryH37 ; : -2.24565`
    prm !crzH37 =                 rzH37 +          drzH37 ; : -2.53396`
    prm !drxH17 = 0.5*( (L22+L33)*rxH17        -L12*ryH17        -L13*rzH17 ) ; : -0.00487`
    prm !dryH17 = 0.5*(      -L12*rxH17 + (L11+L33)*ryH17        -L23*rzH17 ) ; :  0.01836`
    prm !drzH17 = 0.5*(      -L13*rxH17        -L23*ryH17 + (L11+L22)*rzH17 ) ; :  0.04536`
    prm !crxH17 =                 rxH17 +          drxH17 ; : -0.14192`
    prm !cryH17 =                 ryH17 +          dryH17 ; :  1.01243`
    prm !crzH17 =                 rzH17 +          drzH17 ; :  3.68956`
    prm !drxH38 = 0.5*( (L22+L33)*rxH38        -L12*ryH38        -L13*rzH38 ) ; :  0.00487`
    prm !dryH38 = 0.5*(      -L12*rxH38 + (L11+L33)*ryH38        -L23*rzH38 ) ; : -0.01836`
    prm !drzH38 = 0.5*(      -L13*rxH38        -L23*ryH38 + (L11+L22)*rzH38 ) ; : -0.04536`
    prm !crxH38 =                 rxH38 +          drxH38 ; :  0.14192`
    prm !cryH38 =                 ryH38 +          dryH38 ; : -1.01243`
    prm !crzH38 =                 rzH38 +          drzH38 ; : -3.68956`
    prm !drxH18 = 0.5*( (L22+L33)*rxH18        -L12*ryH18        -L13*rzH18 ) ; : -0.03004`
    prm !dryH18 = 0.5*(      -L12*rxH18 + (L11+L33)*ryH18        -L23*rzH18 ) ; :  0.01504`
    prm !drzH18 = 0.5*(      -L13*rxH18        -L23*ryH18 + (L11+L22)*rzH18 ) ; :  0.02606`
    prm !crxH18 =                 rxH18 +          drxH18 ; : -2.41818`
    prm !cryH18 =                 ryH18 +          dryH18 ; :  1.19687`
    prm !crzH18 =                 rzH18 +          drzH18 ; :  1.80483`
    prm !drxH34 = 0.5*( (L22+L33)*rxH34        -L12*ryH34        -L13*rzH34 ) ; :  0.03004`
    prm !dryH34 = 0.5*(      -L12*rxH34 + (L11+L33)*ryH34        -L23*rzH34 ) ; : -0.01504`
    prm !drzH34 = 0.5*(      -L13*rxH34        -L23*ryH34 + (L11+L22)*rzH34 ) ; : -0.02606`
    prm !crxH34 =                 rxH34 +          drxH34 ; :  2.41818`
    prm !cryH34 =                 ryH34 +          dryH34 ; : -1.19687`
    prm !crzH34 =                 rzH34 +          drzH34 ; : -1.80483`
    prm !drxH19 = 0.5*( (L22+L33)*rxH19        -L12*ryH19        -L13*rzH19 ) ; : -0.02648`
    prm !dryH19 = 0.5*(      -L12*rxH19 + (L11+L33)*ryH19        -L23*rzH19 ) ; :  0.00060`
    prm !drzH19 = 0.5*(      -L13*rxH19        -L23*ryH19 + (L11+L22)*rzH19 ) ; :  0.03162`
    prm !crxH19 =                 rxH19 +          drxH19 ; : -1.93181`
    prm !cryH19 =                 ryH19 +          dryH19 ; : -0.07378`
    prm !crzH19 =                 rzH19 +          drzH19 ; :  2.49018`
    prm !drxH35 = 0.5*( (L22+L33)*rxH35        -L12*ryH35        -L13*rzH35 ) ; :  0.02648`
    prm !dryH35 = 0.5*(      -L12*rxH35 + (L11+L33)*ryH35        -L23*rzH35 ) ; : -0.00060`
    prm !drzH35 = 0.5*(      -L13*rxH35        -L23*ryH35 + (L11+L22)*rzH35 ) ; : -0.03162`
    prm !crxH35 =                 rxH35 +          drxH35 ; :  1.93181`
    prm !cryH35 =                 ryH35 +          dryH35 ; :  0.07378`
    prm !crzH35 =                 rzH35 +          drzH35 ; : -2.49018`
    prm !drxH21 = 0.5*( (L22+L33)*rxH21        -L12*ryH21        -L13*rzH21 ) ; :  0.03668`
    prm !dryH21 = 0.5*(      -L12*rxH21 + (L11+L33)*ryH21        -L23*rzH21 ) ; :  0.02824`
    prm !drzH21 = 0.5*(      -L13*rxH21        -L23*ryH21 + (L11+L22)*rzH21 ) ; :  0.02328`
    prm !crxH21 =                 rxH21 +          drxH21 ; :  3.05557`
    prm !cryH21 =                 ryH21 +          dryH21 ; :  1.68956`
    prm !crzH21 =                 rzH21 +          drzH21 ; :  2.05361`
    prm !drxH39 = 0.5*( (L22+L33)*rxH39        -L12*ryH39        -L13*rzH39 ) ; : -0.03668`
    prm !dryH39 = 0.5*(      -L12*rxH39 + (L11+L33)*ryH39        -L23*rzH39 ) ; : -0.02824`
    prm !drzH39 = 0.5*(      -L13*rxH39        -L23*ryH39 + (L11+L22)*rzH39 ) ; : -0.02328`
    prm !crxH39 =                 rxH39 +          drxH39 ; : -3.05557`
    prm !cryH39 =                 ryH39 +          dryH39 ; : -1.68956`
    prm !crzH39 =                 rzH39 +          drzH39 ; : -2.05361`
    prm !drxH22 = 0.5*( (L22+L33)*rxH22        -L12*ryH22        -L13*rzH22 ) ; :  0.02351`
    prm !dryH22 = 0.5*(      -L12*rxH22 + (L11+L33)*ryH22        -L23*rzH22 ) ; :  0.03595`
    prm !drzH22 = 0.5*(      -L13*rxH22        -L23*ryH22 + (L11+L22)*rzH22 ) ; :  0.01854`
    prm !crxH22 =                 rxH22 +          drxH22 ; :  1.82977`
    prm !cryH22 =                 ryH22 +          dryH22 ; :  2.49194`
    prm !crzH22 =                 rzH22 +          drzH22 ; :  1.42500`
    prm !drxH40 = 0.5*( (L22+L33)*rxH40        -L12*ryH40        -L13*rzH40 ) ; : -0.02351`
    prm !dryH40 = 0.5*(      -L12*rxH40 + (L11+L33)*ryH40        -L23*rzH40 ) ; : -0.03595`
    prm !drzH40 = 0.5*(      -L13*rxH40        -L23*ryH40 + (L11+L22)*rzH40 ) ; : -0.01854`
    prm !crxH40 =                 rxH40 +          drxH40 ; : -1.82977`
    prm !cryH40 =                 ryH40 +          dryH40 ; : -2.49194`
    prm !crzH40 =                 rzH40 +          drzH40 ; : -1.42500`
    prm !drxH23 = 0.5*( (L22+L33)*rxH23        -L12*ryH23        -L13*rzH23 ) ; :  0.04362`
    prm !dryH23 = 0.5*(      -L12*rxH23 + (L11+L33)*ryH23        -L23*rzH23 ) ; :  0.01276`
    prm !drzH23 = 0.5*(      -L13*rxH23        -L23*ryH23 + (L11+L22)*rzH23 ) ; : -0.01033`
    prm !crxH23 =                 rxH23 +          drxH23 ; :  3.45811`
    prm !cryH23 =                 ryH23 +          dryH23 ; :  0.75638`
    prm !crzH23 =                 rzH23 +          drzH23 ; : -0.62684`
    prm !drxH32 = 0.5*( (L22+L33)*rxH32        -L12*ryH32        -L13*rzH32 ) ; : -0.04362`
    prm !dryH32 = 0.5*(      -L12*rxH32 + (L11+L33)*ryH32        -L23*rzH32 ) ; : -0.01276`
    prm !drzH32 = 0.5*(      -L13*rxH32        -L23*ryH32 + (L11+L22)*rzH32 ) ; :  0.01033`
    prm !crxH32 =                 rxH32 +          drxH32 ; : -3.45811`
    prm !cryH32 =                 ryH32 +          dryH32 ; : -0.75638`
    prm !crzH32 =                 rzH32 +          drzH32 ; :  0.62684`
    prm !drxH24 = 0.5*( (L22+L33)*rxH24        -L12*ryH24        -L13*rzH24 ) ; :  0.02763`
    prm !dryH24 = 0.5*(      -L12*rxH24 + (L11+L33)*ryH24        -L23*rzH24 ) ; :  0.02186`
    prm !drzH24 = 0.5*(      -L13*rxH24        -L23*ryH24 + (L11+L22)*rzH24 ) ; : -0.00863`
    prm !crxH24 =                 rxH24 +          drxH24 ; :  2.04432`
    prm !cryH24 =                 ryH24 +          dryH24 ; :  1.62312`
    prm !crzH24 =                 rzH24 +          drzH24 ; : -0.73750`
    prm !drxH33 = 0.5*( (L22+L33)*rxH33        -L12*ryH33        -L13*rzH33 ) ; : -0.02763`
    prm !dryH33 = 0.5*(      -L12*rxH33 + (L11+L33)*ryH33        -L23*rzH33 ) ; : -0.02186`
    prm !drzH33 = 0.5*(      -L13*rxH33        -L23*ryH33 + (L11+L22)*rzH33 ) ; :  0.00863`
    prm !crxH33 =                 rxH33 +          drxH33 ; : -2.04432`
    prm !cryH33 =                 ryH33 +          dryH33 ; : -1.62312`
    prm !crzH33 =                 rzH33 +          drzH33 ; :  0.73750`
    prm !drxH30 = 0.5*( (L22+L33)*rxH30        -L12*ryH30        -L13*rzH30 ) ; :  0.01746`
    prm !dryH30 = 0.5*(      -L12*rxH30 + (L11+L33)*ryH30        -L23*rzH30 ) ; :  0.03373`
    prm !drzH30 = 0.5*(      -L13*rxH30        -L23*ryH30 + (L11+L22)*rzH30 ) ; :  0.04632`
    prm !crxH30 =                 rxH30 +          drxH30 ; :  1.60816`
    prm !cryH30 =                 ryH30 +          dryH30 ; :  2.04516`
    prm !crzH30 =                 rzH30 +          drzH30 ; :  3.81078`
    prm !drxH41 = 0.5*( (L22+L33)*rxH41        -L12*ryH41        -L13*rzH41 ) ; : -0.01746`
    prm !dryH41 = 0.5*(      -L12*rxH41 + (L11+L33)*ryH41        -L23*rzH41 ) ; : -0.03373`
    prm !drzH41 = 0.5*(      -L13*rxH41        -L23*ryH41 + (L11+L22)*rzH41 ) ; : -0.04632`
    prm !crxH41 =                 rxH41 +          drxH41 ; : -1.60816`
    prm !cryH41 =                 ryH41 +          dryH41 ; : -2.04516`
    prm !crzH41 =                 rzH41 +          drzH41 ; : -3.81078`
    prm !drxH31 = 0.5*( (L22+L33)*rxH31        -L12*ryH31        -L13*rzH31 ) ; :  0.02119`
    prm !dryH31 = 0.5*(      -L12*rxH31 + (L11+L33)*ryH31        -L23*rzH31 ) ; :  0.02027`
    prm !drzH31 = 0.5*(      -L13*rxH31        -L23*ryH31 + (L11+L22)*rzH31 ) ; :  0.04140`
    prm !crxH31 =                 rxH31 +          drxH31 ; :  1.99849`
    prm !cryH31 =                 ryH31 +          dryH31 ; :  0.97441`
    prm !crzH31 =                 rzH31 +          drzH31 ; :  3.57396`
    prm !drxH42 = 0.5*( (L22+L33)*rxH42        -L12*ryH42        -L13*rzH42 ) ; : -0.02119`
    prm !dryH42 = 0.5*(      -L12*rxH42 + (L11+L33)*ryH42        -L23*rzH42 ) ; : -0.02027`
    prm !drzH42 = 0.5*(      -L13*rxH42        -L23*ryH42 + (L11+L22)*rzH42 ) ; : -0.04140`
    prm !crxH42 =                 rxH42 +          drxH42 ; : -1.99849`
    prm !cryH42 =                 ryH42 +          dryH42 ; : -0.97441`
    prm !crzH42 =                 rzH42 +          drzH42 ; : -3.57396`

    ' Calculate current bond lengths.
    prm !curr_dist_C1_C2 = Sqrt( (rxC1-rxC2)^2 + (ryC1-ryC2)^2 + (rzC1-rzC2)^2 ); :  1.51939`
    prm !curr_dist_C1_C3 = Sqrt( (rxC1-rxC3)^2 + (ryC1-ryC3)^2 + (rzC1-rzC3)^2 ); :  1.51856`
    prm !curr_dist_C1_C5 = Sqrt( (rxC1-rxC5)^2 + (ryC1-ryC5)^2 + (rzC1-rzC5)^2 ); :  1.51792`
    prm !curr_dist_C2_C6 = Sqrt( (rxC2-rxC6)^2 + (ryC2-ryC6)^2 + (rzC2-rzC6)^2 ); :  1.51255`
    prm !curr_dist_C2_C7 = Sqrt( (rxC2-rxC7)^2 + (ryC2-ryC7)^2 + (rzC2-rzC7)^2 ); :  1.51382`
    prm !curr_dist_C3_C9 = Sqrt( (rxC3-rxC9)^2 + (ryC3-ryC9)^2 + (rzC3-rzC9)^2 ); :  1.50963`
    prm !curr_dist_C3_C10 = Sqrt( (rxC3-rxC10)^2 + (ryC3-ryC10)^2 + (rzC3-rzC10)^2 ); :  1.51136`
    prm !curr_dist_C5_C12 = Sqrt( (rxC5-rxC12)^2 + (ryC5-ryC12)^2 + (rzC5-rzC12)^2 ); :  1.51939`
    prm !curr_dist_C5_C13 = Sqrt( (rxC5-rxC13)^2 + (ryC5-ryC13)^2 + (rzC5-rzC13)^2 ); :  1.51856`
    prm !curr_dist_C6_C15 = Sqrt( (rxC6-rxC15)^2 + (ryC6-ryC15)^2 + (rzC6-rzC15)^2 ); :  1.51310`
    prm !curr_dist_C7_C20 = Sqrt( (rxC7-rxC20)^2 + (ryC7-ryC20)^2 + (rzC7-rzC20)^2 ); :  1.50760`
    prm !curr_dist_C9_C15 = Sqrt( (rxC9-rxC15)^2 + (ryC9-ryC15)^2 + (rzC9-rzC15)^2 ); :  1.51046`
    prm !curr_dist_C10_C25 = Sqrt( (rxC10-rxC25)^2 + (ryC10-ryC25)^2 + (rzC10-rzC25)^2 ); :  1.50760`
    prm !curr_dist_C12_C25 = Sqrt( (rxC12-rxC25)^2 + (ryC12-ryC25)^2 + (rzC12-rzC25)^2 ); :  1.51382`
    prm !curr_dist_C12_C26 = Sqrt( (rxC12-rxC26)^2 + (ryC12-ryC26)^2 + (rzC12-rzC26)^2 ); :  1.51255`
    prm !curr_dist_C13_C20 = Sqrt( (rxC13-rxC20)^2 + (ryC13-ryC20)^2 + (rzC13-rzC20)^2 ); :  1.51136`
    prm !curr_dist_C13_C28 = Sqrt( (rxC13-rxC28)^2 + (ryC13-ryC28)^2 + (rzC13-rzC28)^2 ); :  1.50963`
    prm !curr_dist_C26_C36 = Sqrt( (rxC26-rxC36)^2 + (ryC26-ryC36)^2 + (rzC26-rzC36)^2 ); :  1.51310`
    prm !curr_dist_C28_C36 = Sqrt( (rxC28-rxC36)^2 + (ryC28-ryC36)^2 + (rzC28-rzC36)^2 ); :  1.51046`
    prm !curr_dist_C1_H4 = Sqrt( (rxC1-rxH4)^2 + (ryC1-ryH4)^2 + (rzC1-rzH4)^2 ); :  0.95039`
    prm !curr_dist_C2_H8 = Sqrt( (rxC2-rxH8)^2 + (ryC2-ryH8)^2 + (rzC2-rzH8)^2 ); :  0.94996`
    prm !curr_dist_C3_H11 = Sqrt( (rxC3-rxH11)^2 + (ryC3-ryH11)^2 + (rzC3-rzH11)^2 ); :  0.94993`
    prm !curr_dist_C5_H14 = Sqrt( (rxC5-rxH14)^2 + (ryC5-ryH14)^2 + (rzC5-rzH14)^2 ); :  0.95039`
    prm !curr_dist_C6_H16 = Sqrt( (rxC6-rxH16)^2 + (ryC6-ryH16)^2 + (rzC6-rzH16)^2 ); :  0.94967`
    prm !curr_dist_C6_H17 = Sqrt( (rxC6-rxH17)^2 + (ryC6-ryH17)^2 + (rzC6-rzH17)^2 ); :  0.94990`
    prm !curr_dist_C7_H18 = Sqrt( (rxC7-rxH18)^2 + (ryC7-ryH18)^2 + (rzC7-rzH18)^2 ); :  0.94802`
    prm !curr_dist_C7_H19 = Sqrt( (rxC7-rxH19)^2 + (ryC7-ryH19)^2 + (rzC7-rzH19)^2 ); :  0.94977`
    prm !curr_dist_C9_H21 = Sqrt( (rxC9-rxH21)^2 + (ryC9-ryH21)^2 + (rzC9-rzH21)^2 ); :  0.94918`
    prm !curr_dist_C9_H22 = Sqrt( (rxC9-rxH22)^2 + (ryC9-ryH22)^2 + (rzC9-rzH22)^2 ); :  0.94964`
    prm !curr_dist_C10_H23 = Sqrt( (rxC10-rxH23)^2 + (ryC10-ryH23)^2 + (rzC10-rzH23)^2 ); :  0.94918`
    prm !curr_dist_C10_H24 = Sqrt( (rxC10-rxH24)^2 + (ryC10-ryH24)^2 + (rzC10-rzH24)^2 ); :  0.94923`
    prm !curr_dist_C12_H27 = Sqrt( (rxC12-rxH27)^2 + (ryC12-ryH27)^2 + (rzC12-rzH27)^2 ); :  0.94996`
    prm !curr_dist_C13_H29 = Sqrt( (rxC13-rxH29)^2 + (ryC13-ryH29)^2 + (rzC13-rzH29)^2 ); :  0.94993`
    prm !curr_dist_C15_H30 = Sqrt( (rxC15-rxH30)^2 + (ryC15-ryH30)^2 + (rzC15-rzH30)^2 ); :  0.94752`
    prm !curr_dist_C15_H31 = Sqrt( (rxC15-rxH31)^2 + (ryC15-ryH31)^2 + (rzC15-rzH31)^2 ); :  0.95049`
    prm !curr_dist_C20_H32 = Sqrt( (rxC20-rxH32)^2 + (ryC20-ryH32)^2 + (rzC20-rzH32)^2 ); :  0.94918`
    prm !curr_dist_C20_H33 = Sqrt( (rxC20-rxH33)^2 + (ryC20-ryH33)^2 + (rzC20-rzH33)^2 ); :  0.94923`
    prm !curr_dist_C25_H34 = Sqrt( (rxC25-rxH34)^2 + (ryC25-ryH34)^2 + (rzC25-rzH34)^2 ); :  0.94802`
    prm !curr_dist_C25_H35 = Sqrt( (rxC25-rxH35)^2 + (ryC25-ryH35)^2 + (rzC25-rzH35)^2 ); :  0.94977`
    prm !curr_dist_C26_H37 = Sqrt( (rxC26-rxH37)^2 + (ryC26-ryH37)^2 + (rzC26-rzH37)^2 ); :  0.94967`
    prm !curr_dist_C26_H38 = Sqrt( (rxC26-rxH38)^2 + (ryC26-ryH38)^2 + (rzC26-rzH38)^2 ); :  0.94990`
    prm !curr_dist_C28_H39 = Sqrt( (rxC28-rxH39)^2 + (ryC28-ryH39)^2 + (rzC28-rzH39)^2 ); :  0.94918`
    prm !curr_dist_C28_H40 = Sqrt( (rxC28-rxH40)^2 + (ryC28-ryH40)^2 + (rzC28-rzH40)^2 ); :  0.94964`
    prm !curr_dist_C36_H41 = Sqrt( (rxC36-rxH41)^2 + (ryC36-ryH41)^2 + (rzC36-rzH41)^2 ); :  0.94752`
    prm !curr_dist_C36_H42 = Sqrt( (rxC36-rxH42)^2 + (ryC36-ryH42)^2 + (rzC36-rzH42)^2 ); :  0.95049`

    ' Calculate corrected bond lengths. See Downs, page 83.
    prm !corr_dist_C1_C2 = Sqrt( (crxC1-crxC2)^2 + (cryC1-cryC2)^2 + (crzC1-crzC2)^2 ); :  1.53903`
    prm !corr_dist_C1_C3 = Sqrt( (crxC1-crxC3)^2 + (cryC1-cryC3)^2 + (crzC1-crzC3)^2 ); :  1.53725`
    prm !corr_dist_C1_C5 = Sqrt( (crxC1-crxC5)^2 + (cryC1-cryC5)^2 + (crzC1-crzC5)^2 ); :  1.53879`
    prm !corr_dist_C2_C6 = Sqrt( (crxC2-crxC6)^2 + (cryC2-cryC6)^2 + (crzC2-crzC6)^2 ); :  1.53363`
    prm !corr_dist_C2_C7 = Sqrt( (crxC2-crxC7)^2 + (cryC2-cryC7)^2 + (crzC2-crzC7)^2 ); :  1.53184`
    prm !corr_dist_C3_C9 = Sqrt( (crxC3-crxC9)^2 + (cryC3-cryC9)^2 + (crzC3-crzC9)^2 ); :  1.53058`
    prm !corr_dist_C3_C10 = Sqrt( (crxC3-crxC10)^2 + (cryC3-cryC10)^2 + (crzC3-crzC10)^2 ); :  1.53080`
    prm !corr_dist_C5_C12 = Sqrt( (crxC5-crxC12)^2 + (cryC5-cryC12)^2 + (crzC5-crzC12)^2 ); :  1.53903`
    prm !corr_dist_C5_C13 = Sqrt( (crxC5-crxC13)^2 + (cryC5-cryC13)^2 + (crzC5-crzC13)^2 ); :  1.53725`
    prm !corr_dist_C6_C15 = Sqrt( (crxC6-crxC15)^2 + (cryC6-cryC15)^2 + (crzC6-crzC15)^2 ); :  1.53155`
    prm !corr_dist_C7_C20 = Sqrt( (crxC7-crxC20)^2 + (cryC7-cryC20)^2 + (crzC7-crzC20)^2 ); :  1.52866`
    prm !corr_dist_C9_C15 = Sqrt( (crxC9-crxC15)^2 + (cryC9-cryC15)^2 + (crzC9-crzC15)^2 ); :  1.53000`
    prm !corr_dist_C10_C25 = Sqrt( (crxC10-crxC25)^2 + (cryC10-cryC25)^2 + (crzC10-crzC25)^2 ); :  1.52866`
    prm !corr_dist_C12_C25 = Sqrt( (crxC12-crxC25)^2 + (cryC12-cryC25)^2 + (crzC12-crzC25)^2 ); :  1.53184`
    prm !corr_dist_C12_C26 = Sqrt( (crxC12-crxC26)^2 + (cryC12-cryC26)^2 + (crzC12-crzC26)^2 ); :  1.53363`
    prm !corr_dist_C13_C20 = Sqrt( (crxC13-crxC20)^2 + (cryC13-cryC20)^2 + (crzC13-crzC20)^2 ); :  1.53080`
    prm !corr_dist_C13_C28 = Sqrt( (crxC13-crxC28)^2 + (cryC13-cryC28)^2 + (crzC13-crzC28)^2 ); :  1.53058`
    prm !corr_dist_C26_C36 = Sqrt( (crxC26-crxC36)^2 + (cryC26-cryC36)^2 + (crzC26-crzC36)^2 ); :  1.53155`
    prm !corr_dist_C28_C36 = Sqrt( (crxC28-crxC36)^2 + (cryC28-cryC36)^2 + (crzC28-crzC36)^2 ); :  1.53000`
    prm !corr_dist_C1_H4 = Sqrt( (crxC1-crxH4)^2 + (cryC1-cryH4)^2 + (crzC1-crzH4)^2 ); :  0.95961`
    prm !corr_dist_C2_H8 = Sqrt( (crxC2-crxH8)^2 + (cryC2-cryH8)^2 + (crzC2-crzH8)^2 ); :  0.95959`
    prm !corr_dist_C3_H11 = Sqrt( (crxC3-crxH11)^2 + (cryC3-cryH11)^2 + (crzC3-crzH11)^2 ); :  0.95999`
    prm !corr_dist_C5_H14 = Sqrt( (crxC5-crxH14)^2 + (cryC5-cryH14)^2 + (crzC5-crzH14)^2 ); :  0.95961`
    prm !corr_dist_C6_H16 = Sqrt( (crxC6-crxH16)^2 + (cryC6-cryH16)^2 + (crzC6-crzH16)^2 ); :  0.95958`
    prm !corr_dist_C6_H17 = Sqrt( (crxC6-crxH17)^2 + (cryC6-cryH17)^2 + (crzC6-crzH17)^2 ); :  0.96056`
    prm !corr_dist_C7_H18 = Sqrt( (crxC7-crxH18)^2 + (cryC7-cryH18)^2 + (crzC7-crzH18)^2 ); :  0.95986`
    prm !corr_dist_C7_H19 = Sqrt( (crxC7-crxH19)^2 + (cryC7-cryH19)^2 + (crzC7-crzH19)^2 ); :  0.95984`
    prm !corr_dist_C9_H21 = Sqrt( (crxC9-crxH21)^2 + (cryC9-cryH21)^2 + (crzC9-crzH21)^2 ); :  0.96011`
    prm !corr_dist_C9_H22 = Sqrt( (crxC9-crxH22)^2 + (cryC9-cryH22)^2 + (crzC9-crzH22)^2 ); :  0.96011`
    prm !corr_dist_C10_H23 = Sqrt( (crxC10-crxH23)^2 + (cryC10-cryH23)^2 + (crzC10-crzH23)^2 ); :  0.96058`
    prm !corr_dist_C10_H24 = Sqrt( (crxC10-crxH24)^2 + (cryC10-cryH24)^2 + (crzC10-crzH24)^2 ); :  0.96019`
    prm !corr_dist_C12_H27 = Sqrt( (crxC12-crxH27)^2 + (cryC12-cryH27)^2 + (crzC12-crzH27)^2 ); :  0.95959`
    prm !corr_dist_C13_H29 = Sqrt( (crxC13-crxH29)^2 + (cryC13-cryH29)^2 + (crzC13-crzH29)^2 ); :  0.95999`
    prm !corr_dist_C15_H30 = Sqrt( (crxC15-crxH30)^2 + (cryC15-cryH30)^2 + (crzC15-crzH30)^2 ); :  0.96031`
    prm !corr_dist_C15_H31 = Sqrt( (crxC15-crxH31)^2 + (cryC15-cryH31)^2 + (crzC15-crzH31)^2 ); :  0.95968`
    prm !corr_dist_C20_H32 = Sqrt( (crxC20-crxH32)^2 + (cryC20-cryH32)^2 + (crzC20-crzH32)^2 ); :  0.96058`
    prm !corr_dist_C20_H33 = Sqrt( (crxC20-crxH33)^2 + (cryC20-cryH33)^2 + (crzC20-crzH33)^2 ); :  0.96019`
    prm !corr_dist_C25_H34 = Sqrt( (crxC25-crxH34)^2 + (cryC25-cryH34)^2 + (crzC25-crzH34)^2 ); :  0.95986`
    prm !corr_dist_C25_H35 = Sqrt( (crxC25-crxH35)^2 + (cryC25-cryH35)^2 + (crzC25-crzH35)^2 ); :  0.95984`
    prm !corr_dist_C26_H37 = Sqrt( (crxC26-crxH37)^2 + (cryC26-cryH37)^2 + (crzC26-crzH37)^2 ); :  0.95958`
    prm !corr_dist_C26_H38 = Sqrt( (crxC26-crxH38)^2 + (cryC26-cryH38)^2 + (crzC26-crzH38)^2 ); :  0.96056`
    prm !corr_dist_C28_H39 = Sqrt( (crxC28-crxH39)^2 + (cryC28-cryH39)^2 + (crzC28-crzH39)^2 ); :  0.96011`
    prm !corr_dist_C28_H40 = Sqrt( (crxC28-crxH40)^2 + (cryC28-cryH40)^2 + (crzC28-crzH40)^2 ); :  0.96011`
    prm !corr_dist_C36_H41 = Sqrt( (crxC36-crxH41)^2 + (cryC36-cryH41)^2 + (crzC36-crzH41)^2 ); :  0.96031`
    prm !corr_dist_C36_H42 = Sqrt( (crxC36-crxH42)^2 + (cryC36-cryH42)^2 + (crzC36-crzH42)^2 ); :  0.95968`

    prm !bond_weight  1

    ' Restrain the corrected bond lengths.
	
	Angle_Distance_Restrain( corr_dist_C1_C2    , 1.54055 , 1.53903`, 0, bond_weight )
    Angle_Distance_Restrain( corr_dist_C1_C3    , 1.53784 , 1.53725`, 0,  bond_weight )
    Angle_Distance_Restrain( corr_dist_C1_C5    , 1.53848 , 1.53879`, 0,  bond_weight )
    Angle_Distance_Restrain( corr_dist_C2_C6    , 1.53374 , 1.53363`, 0,  bond_weight )
    Angle_Distance_Restrain( corr_dist_C2_C7    , 1.5323  , 1.53184`, 0,  bond_weight )
    Angle_Distance_Restrain( corr_dist_C3_C9    , 1.53118 , 1.53058`, 0,  bond_weight )
    Angle_Distance_Restrain( corr_dist_C3_C10   , 1.53018 , 1.53080`, 0,  bond_weight )
    Angle_Distance_Restrain( corr_dist_C5_C12   , 1.54055 , 1.53903`, 0,  bond_weight )
    Angle_Distance_Restrain( corr_dist_C5_C13   , 1.53784 , 1.53725`, 0,  bond_weight )
    Angle_Distance_Restrain( corr_dist_C6_C15   , 1.53105 , 1.53155`, 0,  bond_weight )
    Angle_Distance_Restrain( corr_dist_C7_C20   , 1.52821 , 1.52866`, 0,  bond_weight )
    Angle_Distance_Restrain( corr_dist_C9_C15   , 1.5297  , 1.53000`, 0,  bond_weight )
    Angle_Distance_Restrain( corr_dist_C10_C25  , 1.5282  , 1.52866`, 0,  bond_weight )
    Angle_Distance_Restrain( corr_dist_C12_C25  , 1.5323  , 1.53184`, 0,  bond_weight )
    Angle_Distance_Restrain( corr_dist_C12_C26  , 1.53374 , 1.53363`, 0,  bond_weight )
    Angle_Distance_Restrain( corr_dist_C13_C20  , 1.53018 , 1.53080`, 0,  bond_weight )
    Angle_Distance_Restrain( corr_dist_C13_C28  , 1.53118 , 1.53058`, 0,  bond_weight )
    Angle_Distance_Restrain( corr_dist_C26_C36  , 1.53105 , 1.53155`, 0,  bond_weight )
    Angle_Distance_Restrain( corr_dist_C28_C36  , 1.5297  , 1.53000`, 0,  bond_weight )
    Angle_Distance_Restrain( corr_dist_C1_H4    , 0.96    , 0.95961`, 0,  bond_weight )
    Angle_Distance_Restrain( corr_dist_C2_H8    , 0.96    , 0.95959`, 0,  bond_weight )
    Angle_Distance_Restrain( corr_dist_C3_H11   , 0.96    , 0.95999`, 0,  bond_weight )
    Angle_Distance_Restrain( corr_dist_C5_H14   , 0.96    , 0.95961`, 0,  bond_weight )
    Angle_Distance_Restrain( corr_dist_C6_H16   , 0.96    , 0.95958`, 0,  bond_weight )
    Angle_Distance_Restrain( corr_dist_C6_H17   , 0.96    , 0.96056`, 0,  bond_weight )
    Angle_Distance_Restrain( corr_dist_C7_H18   , 0.96    , 0.95986`, 0,  bond_weight )
    Angle_Distance_Restrain( corr_dist_C7_H19   , 0.96    , 0.95984`, 0,  bond_weight )
    Angle_Distance_Restrain( corr_dist_C9_H21   , 0.96    , 0.96011`, 0,  bond_weight )
    Angle_Distance_Restrain( corr_dist_C9_H22   , 0.96    , 0.96011`, 0,  bond_weight )
    Angle_Distance_Restrain( corr_dist_C10_H23  , 0.96    , 0.96058`, 0,  bond_weight )
    Angle_Distance_Restrain( corr_dist_C10_H24  , 0.96    , 0.96019`, 0,  bond_weight )
    Angle_Distance_Restrain( corr_dist_C12_H27  , 0.96    , 0.95959`, 0,  bond_weight )
    Angle_Distance_Restrain( corr_dist_C13_H29  , 0.96    , 0.95999`, 0,  bond_weight )
    Angle_Distance_Restrain( corr_dist_C15_H30  , 0.96    , 0.96031`, 0,  bond_weight )
    Angle_Distance_Restrain( corr_dist_C15_H31  , 0.96    , 0.95968`, 0,  bond_weight )
    Angle_Distance_Restrain( corr_dist_C20_H32  , 0.96    , 0.96058`, 0,  bond_weight )
    Angle_Distance_Restrain( corr_dist_C20_H33  , 0.96    , 0.96019`, 0,  bond_weight )
    Angle_Distance_Restrain( corr_dist_C25_H34  , 0.96    , 0.95986`, 0,  bond_weight )
    Angle_Distance_Restrain( corr_dist_C25_H35  , 0.96    , 0.95984`, 0,  bond_weight )
    Angle_Distance_Restrain( corr_dist_C26_H37  , 0.96    , 0.95958`, 0,  bond_weight )
    Angle_Distance_Restrain( corr_dist_C26_H38  , 0.96    , 0.96056`, 0,  bond_weight )
    Angle_Distance_Restrain( corr_dist_C28_H39  , 0.96    , 0.96011`, 0,  bond_weight )
    Angle_Distance_Restrain( corr_dist_C28_H40  , 0.96    , 0.96011`, 0,  bond_weight )
    Angle_Distance_Restrain( corr_dist_C36_H41  , 0.96    , 0.96031`, 0,  bond_weight )
    Angle_Distance_Restrain( corr_dist_C36_H42  , 0.96    , 0.95968`, 0,  bond_weight )

    ' Calculate corrected valence angles.
    prm !diff_x_C2_C1 = crxC2 - crxC1; : -0.73728`
    prm !diff_y_C2_C1 = cryC2 - cryC1; : -0.13151`
    prm !diff_z_C2_C1 = crzC2 - crzC1; :  1.34452`
    prm !diff_x_C3_C1 = crxC3 - crxC1; :  1.53332`
    prm !diff_y_C3_C1 = cryC3 - cryC1; :  0.08332`
    prm !diff_z_C3_C1 = crzC3 - crzC1; :  0.07178`
    prm !corr_ang_C2_C1_C3 = Rad * ArcCos( (diff_x_C2_C1 * diff_x_C3_C1 +  diff_y_C2_C1 * diff_y_C3_C1 +  diff_z_C2_C1 * diff_z_C3_C1 ) / (Sqrt(diff_x_C2_C1^2+diff_y_C2_C1^2+diff_z_C2_C1^2) * Sqrt(diff_x_C3_C1^2+diff_y_C3_C1^2+diff_z_C3_C1^2)) ); :  116.21015`
    prm !diff_x_C2_C1 = crxC2 - crxC1; : -0.73728`
    prm !diff_y_C2_C1 = cryC2 - cryC1; : -0.13151`
    prm !diff_z_C2_C1 = crzC2 - crzC1; :  1.34452`
    prm !diff_x_C5_C1 = crxC5 - crxC1; : -0.45547`
    prm !diff_y_C5_C1 = cryC5 - cryC1; : -0.98752`
    prm !diff_z_C5_C1 = crzC5 - crzC1; : -1.08867`
    prm !corr_ang_C2_C1_C5 = Rad * ArcCos( (diff_x_C2_C1 * diff_x_C5_C1 +  diff_y_C2_C1 * diff_y_C5_C1 +  diff_z_C2_C1 * diff_z_C5_C1 ) / (Sqrt(diff_x_C2_C1^2+diff_y_C2_C1^2+diff_z_C2_C1^2) * Sqrt(diff_x_C5_C1^2+diff_y_C5_C1^2+diff_z_C5_C1^2)) ); :  114.92553`
    prm !diff_x_C3_C1 = crxC3 - crxC1; :  1.53332`
    prm !diff_y_C3_C1 = cryC3 - cryC1; :  0.08332`
    prm !diff_z_C3_C1 = crzC3 - crzC1; :  0.07178`
    prm !diff_x_C5_C1 = crxC5 - crxC1; : -0.45547`
    prm !diff_y_C5_C1 = cryC5 - cryC1; : -0.98752`
    prm !diff_z_C5_C1 = crzC5 - crzC1; : -1.08867`
    prm !corr_ang_C3_C1_C5 = Rad * ArcCos( (diff_x_C3_C1 * diff_x_C5_C1 +  diff_y_C3_C1 * diff_y_C5_C1 +  diff_z_C3_C1 * diff_z_C5_C1 ) / (Sqrt(diff_x_C3_C1^2+diff_y_C3_C1^2+diff_z_C3_C1^2) * Sqrt(diff_x_C5_C1^2+diff_y_C5_C1^2+diff_z_C5_C1^2)) ); :  111.28771`
    prm !diff_x_C1_C2 = crxC1 - crxC2; :  0.73728`
    prm !diff_y_C1_C2 = cryC1 - cryC2; :  0.13151`
    prm !diff_z_C1_C2 = crzC1 - crzC2; : -1.34452`
    prm !diff_x_C6_C2 = crxC6 - crxC2; :  0.47549`
    prm !diff_y_C6_C2 = cryC6 - cryC2; :  1.09892`
    prm !diff_z_C6_C2 = crzC6 - crzC2; :  0.95828`
    prm !corr_ang_C1_C2_C6 = Rad * ArcCos( (diff_x_C1_C2 * diff_x_C6_C2 +  diff_y_C1_C2 * diff_y_C6_C2 +  diff_z_C1_C2 * diff_z_C6_C2 ) / (Sqrt(diff_x_C1_C2^2+diff_y_C1_C2^2+diff_z_C1_C2^2) * Sqrt(diff_x_C6_C2^2+diff_y_C6_C2^2+diff_z_C6_C2^2)) ); :  109.64067`
    prm !diff_x_C1_C2 = crxC1 - crxC2; :  0.73728`
    prm !diff_y_C1_C2 = cryC1 - cryC2; :  0.13151`
    prm !diff_z_C1_C2 = crzC1 - crzC2; : -1.34452`
    prm !diff_x_C7_C2 = crxC7 - crxC2; : -1.50956`
    prm !diff_y_C7_C2 = cryC7 - cryC2; : -0.02053`
    prm !diff_z_C7_C2 = crzC7 - crzC2; : -0.25951`
    prm !corr_ang_C1_C2_C7 = Rad * ArcCos( (diff_x_C1_C2 * diff_x_C7_C2 +  diff_y_C1_C2 * diff_y_C7_C2 +  diff_z_C1_C2 * diff_z_C7_C2 ) / (Sqrt(diff_x_C1_C2^2+diff_y_C1_C2^2+diff_z_C1_C2^2) * Sqrt(diff_x_C7_C2^2+diff_y_C7_C2^2+diff_z_C7_C2^2)) ); :  108.97936`
    prm !diff_x_C6_C2 = crxC6 - crxC2; :  0.47549`
    prm !diff_y_C6_C2 = cryC6 - cryC2; :  1.09892`
    prm !diff_z_C6_C2 = crzC6 - crzC2; :  0.95828`
    prm !diff_x_C7_C2 = crxC7 - crxC2; : -1.50956`
    prm !diff_y_C7_C2 = cryC7 - cryC2; : -0.02053`
    prm !diff_z_C7_C2 = crzC7 - crzC2; : -0.25951`
    prm !corr_ang_C6_C2_C7 = Rad * ArcCos( (diff_x_C6_C2 * diff_x_C7_C2 +  diff_y_C6_C2 * diff_y_C7_C2 +  diff_z_C6_C2 * diff_z_C7_C2 ) / (Sqrt(diff_x_C6_C2^2+diff_y_C6_C2^2+diff_z_C6_C2^2) * Sqrt(diff_x_C7_C2^2+diff_y_C7_C2^2+diff_z_C7_C2^2)) ); :  114.89725`
    prm !diff_x_C1_C3 = crxC1 - crxC3; : -1.53332`
    prm !diff_y_C1_C3 = cryC1 - cryC3; : -0.08332`
    prm !diff_z_C1_C3 = crzC1 - crzC3; : -0.07178`
    prm !diff_x_C9_C3 = crxC9 - crxC3; :  0.42937`
    prm !diff_y_C9_C3 = cryC9 - cryC3; :  1.05186`
    prm !diff_z_C9_C3 = crzC9 - crzC3; :  1.02563`
    prm !corr_ang_C1_C3_C9 = Rad * ArcCos( (diff_x_C1_C3 * diff_x_C9_C3 +  diff_y_C1_C3 * diff_y_C9_C3 +  diff_z_C1_C3 * diff_z_C9_C3 ) / (Sqrt(diff_x_C1_C3^2+diff_y_C1_C3^2+diff_z_C1_C3^2) * Sqrt(diff_x_C9_C3^2+diff_y_C9_C3^2+diff_z_C9_C3^2)) ); :  110.38609`
    prm !diff_x_C1_C3 = crxC1 - crxC3; : -1.53332`
    prm !diff_y_C1_C3 = cryC1 - cryC3; : -0.08332`
    prm !diff_z_C1_C3 = crzC1 - crzC3; : -0.07178`
    prm !diff_x_C10_C3 = crxC10 - crxC3; :  0.74023`
    prm !diff_y_C10_C3 = cryC10 - cryC3; :  0.20205`
    prm !diff_z_C10_C3 = crzC10 - crzC3; : -1.32460`
    prm !corr_ang_C1_C3_C10 = Rad * ArcCos( (diff_x_C1_C3 * diff_x_C10_C3 +  diff_y_C1_C3 * diff_y_C10_C3 +  diff_z_C1_C3 * diff_z_C10_C3 ) / (Sqrt(diff_x_C1_C3^2+diff_y_C1_C3^2+diff_z_C1_C3^2) * Sqrt(diff_x_C10_C3^2+diff_y_C10_C3^2+diff_z_C10_C3^2)) ); :  116.68397`
    prm !diff_x_C9_C3 = crxC9 - crxC3; :  0.42937`
    prm !diff_y_C9_C3 = cryC9 - cryC3; :  1.05186`
    prm !diff_z_C9_C3 = crzC9 - crzC3; :  1.02563`
    prm !diff_x_C10_C3 = crxC10 - crxC3; :  0.74023`
    prm !diff_y_C10_C3 = cryC10 - cryC3; :  0.20205`
    prm !diff_z_C10_C3 = crzC10 - crzC3; : -1.32460`
    prm !corr_ang_C9_C3_C10 = Rad * ArcCos( (diff_x_C9_C3 * diff_x_C10_C3 +  diff_y_C9_C3 * diff_y_C10_C3 +  diff_z_C9_C3 * diff_z_C10_C3 ) / (Sqrt(diff_x_C9_C3^2+diff_y_C9_C3^2+diff_z_C9_C3^2) * Sqrt(diff_x_C10_C3^2+diff_y_C10_C3^2+diff_z_C10_C3^2)) ); :  110.69983`
    prm !diff_x_C1_C5 = crxC1 - crxC5; :  0.45547`
    prm !diff_y_C1_C5 = cryC1 - cryC5; :  0.98752`
    prm !diff_z_C1_C5 = crzC1 - crzC5; :  1.08867`
    prm !diff_x_C12_C5 = crxC12 - crxC5; :  0.73728`
    prm !diff_y_C12_C5 = cryC12 - cryC5; :  0.13151`
    prm !diff_z_C12_C5 = crzC12 - crzC5; : -1.34452`
    prm !corr_ang_C1_C5_C12 = Rad * ArcCos( (diff_x_C1_C5 * diff_x_C12_C5 +  diff_y_C1_C5 * diff_y_C12_C5 +  diff_z_C1_C5 * diff_z_C12_C5 ) / (Sqrt(diff_x_C1_C5^2+diff_y_C1_C5^2+diff_z_C1_C5^2) * Sqrt(diff_x_C12_C5^2+diff_y_C12_C5^2+diff_z_C12_C5^2)) ); :  114.92553`
    prm !diff_x_C1_C5 = crxC1 - crxC5; :  0.45547`
    prm !diff_y_C1_C5 = cryC1 - cryC5; :  0.98752`
    prm !diff_z_C1_C5 = crzC1 - crzC5; :  1.08867`
    prm !diff_x_C13_C5 = crxC13 - crxC5; : -1.53332`
    prm !diff_y_C13_C5 = cryC13 - cryC5; : -0.08332`
    prm !diff_z_C13_C5 = crzC13 - crzC5; : -0.07178`
    prm !corr_ang_C1_C5_C13 = Rad * ArcCos( (diff_x_C1_C5 * diff_x_C13_C5 +  diff_y_C1_C5 * diff_y_C13_C5 +  diff_z_C1_C5 * diff_z_C13_C5 ) / (Sqrt(diff_x_C1_C5^2+diff_y_C1_C5^2+diff_z_C1_C5^2) * Sqrt(diff_x_C13_C5^2+diff_y_C13_C5^2+diff_z_C13_C5^2)) ); :  111.28771`
    prm !diff_x_C12_C5 = crxC12 - crxC5; :  0.73728`
    prm !diff_y_C12_C5 = cryC12 - cryC5; :  0.13151`
    prm !diff_z_C12_C5 = crzC12 - crzC5; : -1.34452`
    prm !diff_x_C13_C5 = crxC13 - crxC5; : -1.53332`
    prm !diff_y_C13_C5 = cryC13 - cryC5; : -0.08332`
    prm !diff_z_C13_C5 = crzC13 - crzC5; : -0.07178`
    prm !corr_ang_C12_C5_C13 = Rad * ArcCos( (diff_x_C12_C5 * diff_x_C13_C5 +  diff_y_C12_C5 * diff_y_C13_C5 +  diff_z_C12_C5 * diff_z_C13_C5 ) / (Sqrt(diff_x_C12_C5^2+diff_y_C12_C5^2+diff_z_C12_C5^2) * Sqrt(diff_x_C13_C5^2+diff_y_C13_C5^2+diff_z_C13_C5^2)) ); :  116.21015`
    prm !diff_x_C2_C6 = crxC2 - crxC6; : -0.47549`
    prm !diff_y_C2_C6 = cryC2 - cryC6; : -1.09892`
    prm !diff_z_C2_C6 = crzC2 - crzC6; : -0.95828`
    prm !diff_x_C15_C6 = crxC15 - crxC6; :  1.52162`
    prm !diff_y_C15_C6 = cryC15 - cryC6; :  0.08646`
    prm !diff_z_C15_C6 = crzC15 - crzC6; :  0.15117`
    prm !corr_ang_C2_C6_C15 = Rad * ArcCos( (diff_x_C2_C6 * diff_x_C15_C6 +  diff_y_C2_C6 * diff_y_C15_C6 +  diff_z_C2_C6 * diff_z_C15_C6 ) / (Sqrt(diff_x_C2_C6^2+diff_y_C2_C6^2+diff_z_C2_C6^2) * Sqrt(diff_x_C15_C6^2+diff_y_C15_C6^2+diff_z_C15_C6^2)) ); :  114.21487`
    prm !diff_x_C2_C7 = crxC2 - crxC7; :  1.50956`
    prm !diff_y_C2_C7 = cryC2 - cryC7; :  0.02053`
    prm !diff_z_C2_C7 = crzC2 - crzC7; :  0.25951`
    prm !diff_x_C20_C7 = crxC20 - crxC7; : -0.48217`
    prm !diff_y_C20_C7 = cryC20 - cryC7; : -1.12086`
    prm !diff_z_C20_C7 = crzC20 - crzC7; : -0.92085`
    prm !corr_ang_C2_C7_C20 = Rad * ArcCos( (diff_x_C2_C7 * diff_x_C20_C7 +  diff_y_C2_C7 * diff_y_C20_C7 +  diff_z_C2_C7 * diff_z_C20_C7 ) / (Sqrt(diff_x_C2_C7^2+diff_y_C2_C7^2+diff_z_C2_C7^2) * Sqrt(diff_x_C20_C7^2+diff_y_C20_C7^2+diff_z_C20_C7^2)) ); :  115.00598`
    prm !diff_x_C3_C9 = crxC3 - crxC9; : -0.42937`
    prm !diff_y_C3_C9 = cryC3 - cryC9; : -1.05186`
    prm !diff_z_C3_C9 = crzC3 - crzC9; : -1.02563`
    prm !diff_x_C15_C9 = crxC15 - crxC9; : -0.70285`
    prm !diff_y_C15_C9 = cryC15 - cryC9; : -0.08131`
    prm !diff_z_C15_C9 = crzC15 - crzC9; :  1.35657`
    prm !corr_ang_C3_C9_C15 = Rad * ArcCos( (diff_x_C3_C9 * diff_x_C15_C9 +  diff_y_C3_C9 * diff_y_C15_C9 +  diff_z_C3_C9 * diff_z_C15_C9 ) / (Sqrt(diff_x_C3_C9^2+diff_y_C3_C9^2+diff_z_C3_C9^2) * Sqrt(diff_x_C15_C9^2+diff_y_C15_C9^2+diff_z_C15_C9^2)) ); :  115.38792`
    prm !diff_x_C3_C10 = crxC3 - crxC10; : -0.74023`
    prm !diff_y_C3_C10 = cryC3 - cryC10; : -0.20205`
    prm !diff_z_C3_C10 = crzC3 - crzC10; :  1.32460`
    prm !diff_x_C25_C10 = crxC25 - crxC10; : -0.48217`
    prm !diff_y_C25_C10 = cryC25 - cryC10; : -1.12086`
    prm !diff_z_C25_C10 = crzC25 - crzC10; : -0.92085`
    prm !corr_ang_C3_C10_C25 = Rad * ArcCos( (diff_x_C3_C10 * diff_x_C25_C10 +  diff_y_C3_C10 * diff_y_C25_C10 +  diff_z_C3_C10 * diff_z_C25_C10 ) / (Sqrt(diff_x_C3_C10^2+diff_y_C3_C10^2+diff_z_C3_C10^2) * Sqrt(diff_x_C25_C10^2+diff_y_C25_C10^2+diff_z_C25_C10^2)) ); :  105.78013`
    prm !diff_x_C5_C12 = crxC5 - crxC12; : -0.73728`
    prm !diff_y_C5_C12 = cryC5 - cryC12; : -0.13151`
    prm !diff_z_C5_C12 = crzC5 - crzC12; :  1.34452`
    prm !diff_x_C25_C12 = crxC25 - crxC12; :  1.50956`
    prm !diff_y_C25_C12 = cryC25 - cryC12; :  0.02053`
    prm !diff_z_C25_C12 = crzC25 - crzC12; :  0.25951`
    prm !corr_ang_C5_C12_C25 = Rad * ArcCos( (diff_x_C5_C12 * diff_x_C25_C12 +  diff_y_C5_C12 * diff_y_C25_C12 +  diff_z_C5_C12 * diff_z_C25_C12 ) / (Sqrt(diff_x_C5_C12^2+diff_y_C5_C12^2+diff_z_C5_C12^2) * Sqrt(diff_x_C25_C12^2+diff_y_C25_C12^2+diff_z_C25_C12^2)) ); :  108.97936`
    prm !diff_x_C5_C12 = crxC5 - crxC12; : -0.73728`
    prm !diff_y_C5_C12 = cryC5 - cryC12; : -0.13151`
    prm !diff_z_C5_C12 = crzC5 - crzC12; :  1.34452`
    prm !diff_x_C26_C12 = crxC26 - crxC12; : -0.47549`
    prm !diff_y_C26_C12 = cryC26 - cryC12; : -1.09892`
    prm !diff_z_C26_C12 = crzC26 - crzC12; : -0.95828`
    prm !corr_ang_C5_C12_C26 = Rad * ArcCos( (diff_x_C5_C12 * diff_x_C26_C12 +  diff_y_C5_C12 * diff_y_C26_C12 +  diff_z_C5_C12 * diff_z_C26_C12 ) / (Sqrt(diff_x_C5_C12^2+diff_y_C5_C12^2+diff_z_C5_C12^2) * Sqrt(diff_x_C26_C12^2+diff_y_C26_C12^2+diff_z_C26_C12^2)) ); :  109.64067`
    prm !diff_x_C25_C12 = crxC25 - crxC12; :  1.50956`
    prm !diff_y_C25_C12 = cryC25 - cryC12; :  0.02053`
    prm !diff_z_C25_C12 = crzC25 - crzC12; :  0.25951`
    prm !diff_x_C26_C12 = crxC26 - crxC12; : -0.47549`
    prm !diff_y_C26_C12 = cryC26 - cryC12; : -1.09892`
    prm !diff_z_C26_C12 = crzC26 - crzC12; : -0.95828`
    prm !corr_ang_C25_C12_C26 = Rad * ArcCos( (diff_x_C25_C12 * diff_x_C26_C12 +  diff_y_C25_C12 * diff_y_C26_C12 +  diff_z_C25_C12 * diff_z_C26_C12 ) / (Sqrt(diff_x_C25_C12^2+diff_y_C25_C12^2+diff_z_C25_C12^2) * Sqrt(diff_x_C26_C12^2+diff_y_C26_C12^2+diff_z_C26_C12^2)) ); :  114.89725`
    prm !diff_x_C5_C13 = crxC5 - crxC13; :  1.53332`
    prm !diff_y_C5_C13 = cryC5 - cryC13; :  0.08332`
    prm !diff_z_C5_C13 = crzC5 - crzC13; :  0.07178`
    prm !diff_x_C20_C13 = crxC20 - crxC13; : -0.74023`
    prm !diff_y_C20_C13 = cryC20 - cryC13; : -0.20205`
    prm !diff_z_C20_C13 = crzC20 - crzC13; :  1.32460`
    prm !corr_ang_C5_C13_C20 = Rad * ArcCos( (diff_x_C5_C13 * diff_x_C20_C13 +  diff_y_C5_C13 * diff_y_C20_C13 +  diff_z_C5_C13 * diff_z_C20_C13 ) / (Sqrt(diff_x_C5_C13^2+diff_y_C5_C13^2+diff_z_C5_C13^2) * Sqrt(diff_x_C20_C13^2+diff_y_C20_C13^2+diff_z_C20_C13^2)) ); :  116.68397`
    prm !diff_x_C5_C13 = crxC5 - crxC13; :  1.53332`
    prm !diff_y_C5_C13 = cryC5 - cryC13; :  0.08332`
    prm !diff_z_C5_C13 = crzC5 - crzC13; :  0.07178`
    prm !diff_x_C28_C13 = crxC28 - crxC13; : -0.42937`
    prm !diff_y_C28_C13 = cryC28 - cryC13; : -1.05186`
    prm !diff_z_C28_C13 = crzC28 - crzC13; : -1.02563`
    prm !corr_ang_C5_C13_C28 = Rad * ArcCos( (diff_x_C5_C13 * diff_x_C28_C13 +  diff_y_C5_C13 * diff_y_C28_C13 +  diff_z_C5_C13 * diff_z_C28_C13 ) / (Sqrt(diff_x_C5_C13^2+diff_y_C5_C13^2+diff_z_C5_C13^2) * Sqrt(diff_x_C28_C13^2+diff_y_C28_C13^2+diff_z_C28_C13^2)) ); :  110.38609`
    prm !diff_x_C20_C13 = crxC20 - crxC13; : -0.74023`
    prm !diff_y_C20_C13 = cryC20 - cryC13; : -0.20205`
    prm !diff_z_C20_C13 = crzC20 - crzC13; :  1.32460`
    prm !diff_x_C28_C13 = crxC28 - crxC13; : -0.42937`
    prm !diff_y_C28_C13 = cryC28 - cryC13; : -1.05186`
    prm !diff_z_C28_C13 = crzC28 - crzC13; : -1.02563`
    prm !corr_ang_C20_C13_C28 = Rad * ArcCos( (diff_x_C20_C13 * diff_x_C28_C13 +  diff_y_C20_C13 * diff_y_C28_C13 +  diff_z_C20_C13 * diff_z_C28_C13 ) / (Sqrt(diff_x_C20_C13^2+diff_y_C20_C13^2+diff_z_C20_C13^2) * Sqrt(diff_x_C28_C13^2+diff_y_C28_C13^2+diff_z_C28_C13^2)) ); :  110.69983`
    prm !diff_x_C6_C15 = crxC6 - crxC15; : -1.52162`
    prm !diff_y_C6_C15 = cryC6 - cryC15; : -0.08646`
    prm !diff_z_C6_C15 = crzC6 - crzC15; : -0.15117`
    prm !diff_x_C9_C15 = crxC9 - crxC15; :  0.70285`
    prm !diff_y_C9_C15 = cryC9 - cryC15; :  0.08131`
    prm !diff_z_C9_C15 = crzC9 - crzC15; : -1.35657`
    prm !corr_ang_C6_C15_C9 = Rad * ArcCos( (diff_x_C6_C15 * diff_x_C9_C15 +  diff_y_C6_C15 * diff_y_C9_C15 +  diff_z_C6_C15 * diff_z_C9_C15 ) / (Sqrt(diff_x_C6_C15^2+diff_y_C6_C15^2+diff_z_C6_C15^2) * Sqrt(diff_x_C9_C15^2+diff_y_C9_C15^2+diff_z_C9_C15^2)) ); :  111.83165`
    prm !diff_x_C7_C20 = crxC7 - crxC20; :  0.48217`
    prm !diff_y_C7_C20 = cryC7 - cryC20; :  1.12086`
    prm !diff_z_C7_C20 = crzC7 - crzC20; :  0.92085`
    prm !diff_x_C13_C20 = crxC13 - crxC20; :  0.74023`
    prm !diff_y_C13_C20 = cryC13 - cryC20; :  0.20205`
    prm !diff_z_C13_C20 = crzC13 - crzC20; : -1.32460`
    prm !corr_ang_C7_C20_C13 = Rad * ArcCos( (diff_x_C7_C20 * diff_x_C13_C20 +  diff_y_C7_C20 * diff_y_C13_C20 +  diff_z_C7_C20 * diff_z_C13_C20 ) / (Sqrt(diff_x_C7_C20^2+diff_y_C7_C20^2+diff_z_C7_C20^2) * Sqrt(diff_x_C13_C20^2+diff_y_C13_C20^2+diff_z_C13_C20^2)) ); :  105.78013`
    prm !diff_x_C10_C25 = crxC10 - crxC25; :  0.48217`
    prm !diff_y_C10_C25 = cryC10 - cryC25; :  1.12086`
    prm !diff_z_C10_C25 = crzC10 - crzC25; :  0.92085`
    prm !diff_x_C12_C25 = crxC12 - crxC25; : -1.50956`
    prm !diff_y_C12_C25 = cryC12 - cryC25; : -0.02053`
    prm !diff_z_C12_C25 = crzC12 - crzC25; : -0.25951`
    prm !corr_ang_C10_C25_C12 = Rad * ArcCos( (diff_x_C10_C25 * diff_x_C12_C25 +  diff_y_C10_C25 * diff_y_C12_C25 +  diff_z_C10_C25 * diff_z_C12_C25 ) / (Sqrt(diff_x_C10_C25^2+diff_y_C10_C25^2+diff_z_C10_C25^2) * Sqrt(diff_x_C12_C25^2+diff_y_C12_C25^2+diff_z_C12_C25^2)) ); :  115.00598`
    prm !diff_x_C12_C26 = crxC12 - crxC26; :  0.47549`
    prm !diff_y_C12_C26 = cryC12 - cryC26; :  1.09892`
    prm !diff_z_C12_C26 = crzC12 - crzC26; :  0.95828`
    prm !diff_x_C36_C26 = crxC36 - crxC26; : -1.52162`
    prm !diff_y_C36_C26 = cryC36 - cryC26; : -0.08646`
    prm !diff_z_C36_C26 = crzC36 - crzC26; : -0.15117`
    prm !corr_ang_C12_C26_C36 = Rad * ArcCos( (diff_x_C12_C26 * diff_x_C36_C26 +  diff_y_C12_C26 * diff_y_C36_C26 +  diff_z_C12_C26 * diff_z_C36_C26 ) / (Sqrt(diff_x_C12_C26^2+diff_y_C12_C26^2+diff_z_C12_C26^2) * Sqrt(diff_x_C36_C26^2+diff_y_C36_C26^2+diff_z_C36_C26^2)) ); :  114.21487`
    prm !diff_x_C13_C28 = crxC13 - crxC28; :  0.42937`
    prm !diff_y_C13_C28 = cryC13 - cryC28; :  1.05186`
    prm !diff_z_C13_C28 = crzC13 - crzC28; :  1.02563`
    prm !diff_x_C36_C28 = crxC36 - crxC28; :  0.70285`
    prm !diff_y_C36_C28 = cryC36 - cryC28; :  0.08131`
    prm !diff_z_C36_C28 = crzC36 - crzC28; : -1.35657`
    prm !corr_ang_C13_C28_C36 = Rad * ArcCos( (diff_x_C13_C28 * diff_x_C36_C28 +  diff_y_C13_C28 * diff_y_C36_C28 +  diff_z_C13_C28 * diff_z_C36_C28 ) / (Sqrt(diff_x_C13_C28^2+diff_y_C13_C28^2+diff_z_C13_C28^2) * Sqrt(diff_x_C36_C28^2+diff_y_C36_C28^2+diff_z_C36_C28^2)) ); :  115.38792`
    prm !diff_x_C26_C36 = crxC26 - crxC36; :  1.52162`
    prm !diff_y_C26_C36 = cryC26 - cryC36; :  0.08646`
    prm !diff_z_C26_C36 = crzC26 - crzC36; :  0.15117`
    prm !diff_x_C28_C36 = crxC28 - crxC36; : -0.70285`
    prm !diff_y_C28_C36 = cryC28 - cryC36; : -0.08131`
    prm !diff_z_C28_C36 = crzC28 - crzC36; :  1.35657`
    prm !corr_ang_C26_C36_C28 = Rad * ArcCos( (diff_x_C26_C36 * diff_x_C28_C36 +  diff_y_C26_C36 * diff_y_C28_C36 +  diff_z_C26_C36 * diff_z_C28_C36 ) / (Sqrt(diff_x_C26_C36^2+diff_y_C26_C36^2+diff_z_C26_C36^2) * Sqrt(diff_x_C28_C36^2+diff_y_C28_C36^2+diff_z_C28_C36^2)) ); :  111.83165`
    prm !diff_x_H23_C10 = crxH23 - crxC10; :  0.95683`
    prm !diff_y_H23_C10 = cryH23 - cryC10; : -0.02276`
    prm !diff_z_H23_C10 = crzH23 - crzC10; :  0.08165`
    prm !diff_x_C25_C10 = crxC25 - crxC10; : -0.48217`
    prm !diff_y_C25_C10 = cryC25 - cryC10; : -1.12086`
    prm !diff_z_C25_C10 = crzC25 - crzC10; : -0.92085`
    prm !corr_ang_H23_C10_C25 = Rad * ArcCos( (diff_x_H23_C10 * diff_x_C25_C10 +  diff_y_H23_C10 * diff_y_C25_C10 +  diff_z_H23_C10 * diff_z_C25_C10 ) / (Sqrt(diff_x_H23_C10^2+diff_y_H23_C10^2+diff_z_H23_C10^2) * Sqrt(diff_x_C25_C10^2+diff_y_C25_C10^2+diff_z_C25_C10^2)) ); :  110.36636`
    prm !diff_x_H18_C7 = crxH18 - crxC7; : -0.39907`
    prm !diff_y_H18_C7 = cryH18 - cryC7; :  0.85514`
    prm !diff_z_H18_C7 = crzH18 - crzC7; :  0.17549`
    prm !diff_x_C20_C7 = crxC20 - crxC7; : -0.48217`
    prm !diff_y_C20_C7 = cryC20 - cryC7; : -1.12086`
    prm !diff_z_C20_C7 = crzC20 - crzC7; : -0.92085`
    prm !corr_ang_H18_C7_C20 = Rad * ArcCos( (diff_x_H18_C7 * diff_x_C20_C7 +  diff_y_H18_C7 * diff_y_C20_C7 +  diff_z_H18_C7 * diff_z_C20_C7 ) / (Sqrt(diff_x_H18_C7^2+diff_y_H18_C7^2+diff_z_H18_C7^2) * Sqrt(diff_x_C20_C7^2+diff_y_C20_C7^2+diff_z_C20_C7^2)) ); :  129.21539`
    prm !diff_x_H19_C7 = crxH19 - crxC7; :  0.08730`
    prm !diff_y_H19_C7 = cryH19 - cryC7; : -0.41550`
    prm !diff_z_H19_C7 = crzH19 - crzC7; :  0.86083`
    prm !diff_x_C20_C7 = crxC20 - crxC7; : -0.48217`
    prm !diff_y_C20_C7 = cryC20 - cryC7; : -1.12086`
    prm !diff_z_C20_C7 = crzC20 - crzC7; : -0.92085`
    prm !corr_ang_H19_C7_C20 = Rad * ArcCos( (diff_x_H19_C7 * diff_x_C20_C7 +  diff_y_H19_C7 * diff_y_C20_C7 +  diff_z_H19_C7 * diff_z_C20_C7 ) / (Sqrt(diff_x_H19_C7^2+diff_y_H19_C7^2+diff_z_H19_C7^2) * Sqrt(diff_x_C20_C7^2+diff_y_C20_C7^2+diff_z_C20_C7^2)) ); :  104.56848`
    prm !diff_x_H24_C10 = crxH24 - crxC10; : -0.45696`
    prm !diff_y_H24_C10 = cryH24 - cryC10; :  0.84399`
    prm !diff_z_H24_C10 = crzH24 - crzC10; : -0.02901`
    prm !diff_x_C25_C10 = crxC25 - crxC10; : -0.48217`
    prm !diff_y_C25_C10 = cryC25 - cryC10; : -1.12086`
    prm !diff_z_C25_C10 = crzC25 - crzC10; : -0.92085`
    prm !corr_ang_H24_C10_C25 = Rad * ArcCos( (diff_x_H24_C10 * diff_x_C25_C10 +  diff_y_H24_C10 * diff_y_C25_C10 +  diff_z_H24_C10 * diff_z_C25_C10 ) / (Sqrt(diff_x_H24_C10^2+diff_y_H24_C10^2+diff_z_H24_C10^2) * Sqrt(diff_x_C25_C10^2+diff_y_C25_C10^2+diff_z_C25_C10^2)) ); :  118.43651`
    prm !diff_x_H4_C1 = crxH4 - crxC1; : -0.54301`
    prm !diff_y_H4_C1 = cryH4 - cryC1; :  0.58348`
    prm !diff_z_H4_C1 = crzH4 - crzC1; : -0.53437`
    prm !diff_x_C5_C1 = crxC5 - crxC1; : -0.45547`
    prm !diff_y_C5_C1 = cryC5 - cryC1; : -0.98752`
    prm !diff_z_C5_C1 = crzC5 - crzC1; : -1.08867`
    prm !corr_ang_H4_C1_C5 = Rad * ArcCos( (diff_x_H4_C1 * diff_x_C5_C1 +  diff_y_H4_C1 * diff_y_C5_C1 +  diff_z_H4_C1 * diff_z_C5_C1 ) / (Sqrt(diff_x_H4_C1^2+diff_y_H4_C1^2+diff_z_H4_C1^2) * Sqrt(diff_x_C5_C1^2+diff_y_C5_C1^2+diff_z_C5_C1^2)) ); :  80.13944`
    prm !diff_x_C3_C1 = crxC3 - crxC1; :  1.53332`
    prm !diff_y_C3_C1 = cryC3 - cryC1; :  0.08332`
    prm !diff_z_C3_C1 = crzC3 - crzC1; :  0.07178`
    prm !diff_x_H4_C1 = crxH4 - crxC1; : -0.54301`
    prm !diff_y_H4_C1 = cryH4 - cryC1; :  0.58348`
    prm !diff_z_H4_C1 = crzH4 - crzC1; : -0.53437`
    prm !corr_ang_C3_C1_H4 = Rad * ArcCos( (diff_x_C3_C1 * diff_x_H4_C1 +  diff_y_C3_C1 * diff_y_H4_C1 +  diff_z_C3_C1 * diff_z_H4_C1 ) / (Sqrt(diff_x_C3_C1^2+diff_y_C3_C1^2+diff_z_C3_C1^2) * Sqrt(diff_x_H4_C1^2+diff_y_H4_C1^2+diff_z_H4_C1^2)) ); :  123.88034`
    prm !diff_x_C1_C2 = crxC1 - crxC2; :  0.73728`
    prm !diff_y_C1_C2 = cryC1 - cryC2; :  0.13151`
    prm !diff_z_C1_C2 = crzC1 - crzC2; : -1.34452`
    prm !diff_x_H8_C2 = crxH8 - crxC2; :  0.55237`
    prm !diff_y_H8_C2 = cryH8 - cryC2; : -0.70287`
    prm !diff_z_H8_C2 = crzH8 - crzC2; :  0.34881`
    prm !corr_ang_C1_C2_H8 = Rad * ArcCos( (diff_x_C1_C2 * diff_x_H8_C2 +  diff_y_C1_C2 * diff_y_H8_C2 +  diff_z_C1_C2 * diff_z_H8_C2 ) / (Sqrt(diff_x_C1_C2^2+diff_y_C1_C2^2+diff_z_C1_C2^2) * Sqrt(diff_x_H8_C2^2+diff_y_H8_C2^2+diff_z_H8_C2^2)) ); :  95.99197`
    prm !diff_x_C6_C2 = crxC6 - crxC2; :  0.47549`
    prm !diff_y_C6_C2 = cryC6 - cryC2; :  1.09892`
    prm !diff_z_C6_C2 = crzC6 - crzC2; :  0.95828`
    prm !diff_x_H8_C2 = crxH8 - crxC2; :  0.55237`
    prm !diff_y_H8_C2 = cryH8 - cryC2; : -0.70287`
    prm !diff_z_H8_C2 = crzH8 - crzC2; :  0.34881`
    prm !corr_ang_C6_C2_H8 = Rad * ArcCos( (diff_x_C6_C2 * diff_x_H8_C2 +  diff_y_C6_C2 * diff_y_H8_C2 +  diff_z_C6_C2 * diff_z_H8_C2 ) / (Sqrt(diff_x_C6_C2^2+diff_y_C6_C2^2+diff_z_C6_C2^2) * Sqrt(diff_x_H8_C2^2+diff_y_H8_C2^2+diff_z_H8_C2^2)) ); :  96.84874`
    prm !diff_x_C7_C2 = crxC7 - crxC2; : -1.50956`
    prm !diff_y_C7_C2 = cryC7 - cryC2; : -0.02053`
    prm !diff_z_C7_C2 = crzC7 - crzC2; : -0.25951`
    prm !diff_x_H8_C2 = crxH8 - crxC2; :  0.55237`
    prm !diff_y_H8_C2 = cryH8 - cryC2; : -0.70287`
    prm !diff_z_H8_C2 = crzH8 - crzC2; :  0.34881`
    prm !corr_ang_C7_C2_H8 = Rad * ArcCos( (diff_x_C7_C2 * diff_x_H8_C2 +  diff_y_C7_C2 * diff_y_H8_C2 +  diff_z_C7_C2 * diff_z_H8_C2 ) / (Sqrt(diff_x_C7_C2^2+diff_y_C7_C2^2+diff_z_C7_C2^2) * Sqrt(diff_x_H8_C2^2+diff_y_H8_C2^2+diff_z_H8_C2^2)) ); :  128.24510`
    prm !diff_x_C1_C3 = crxC1 - crxC3; : -1.53332`
    prm !diff_y_C1_C3 = cryC1 - cryC3; : -0.08332`
    prm !diff_z_C1_C3 = crzC1 - crzC3; : -0.07178`
    prm !diff_x_H11_C3 = crxH11 - crxC3; :  0.21843`
    prm !diff_y_H11_C3 = cryH11 - cryC3; : -0.81842`
    prm !diff_z_H11_C3 = crzH11 - crzC3; :  0.45173`
    prm !corr_ang_C1_C3_H11 = Rad * ArcCos( (diff_x_C1_C3 * diff_x_H11_C3 +  diff_y_C1_C3 * diff_y_H11_C3 +  diff_z_C1_C3 * diff_z_H11_C3 ) / (Sqrt(diff_x_C1_C3^2+diff_y_C1_C3^2+diff_z_C1_C3^2) * Sqrt(diff_x_H11_C3^2+diff_y_H11_C3^2+diff_z_H11_C3^2)) ); :  101.69565`
    prm !diff_x_C9_C3 = crxC9 - crxC3; :  0.42937`
    prm !diff_y_C9_C3 = cryC9 - cryC3; :  1.05186`
    prm !diff_z_C9_C3 = crzC9 - crzC3; :  1.02563`
    prm !diff_x_H11_C3 = crxH11 - crxC3; :  0.21843`
    prm !diff_y_H11_C3 = cryH11 - cryC3; : -0.81842`
    prm !diff_z_H11_C3 = crzH11 - crzC3; :  0.45173`
    prm !corr_ang_C9_C3_H11 = Rad * ArcCos( (diff_x_C9_C3 * diff_x_H11_C3 +  diff_y_C9_C3 * diff_y_H11_C3 +  diff_z_C9_C3 * diff_z_H11_C3 ) / (Sqrt(diff_x_C9_C3^2+diff_y_C9_C3^2+diff_z_C9_C3^2) * Sqrt(diff_x_H11_C3^2+diff_y_H11_C3^2+diff_z_H11_C3^2)) ); :  101.93112`
    prm !diff_x_C10_C3 = crxC10 - crxC3; :  0.74023`
    prm !diff_y_C10_C3 = cryC10 - cryC3; :  0.20205`
    prm !diff_z_C10_C3 = crzC10 - crzC3; : -1.32460`
    prm !diff_x_H11_C3 = crxH11 - crxC3; :  0.21843`
    prm !diff_y_H11_C3 = cryH11 - cryC3; : -0.81842`
    prm !diff_z_H11_C3 = crzH11 - crzC3; :  0.45173`
    prm !corr_ang_C10_C3_H11 = Rad * ArcCos( (diff_x_C10_C3 * diff_x_H11_C3 +  diff_y_C10_C3 * diff_y_H11_C3 +  diff_z_C10_C3 * diff_z_H11_C3 ) / (Sqrt(diff_x_C10_C3^2+diff_y_C10_C3^2+diff_z_C10_C3^2) * Sqrt(diff_x_H11_C3^2+diff_y_H11_C3^2+diff_z_H11_C3^2)) ); :  114.18468`
    prm !diff_x_C1_C5 = crxC1 - crxC5; :  0.45547`
    prm !diff_y_C1_C5 = cryC1 - cryC5; :  0.98752`
    prm !diff_z_C1_C5 = crzC1 - crzC5; :  1.08867`
    prm !diff_x_H14_C5 = crxH14 - crxC5; :  0.54301`
    prm !diff_y_H14_C5 = cryH14 - cryC5; : -0.58348`
    prm !diff_z_H14_C5 = crzH14 - crzC5; :  0.53437`
    prm !corr_ang_C1_C5_H14 = Rad * ArcCos( (diff_x_C1_C5 * diff_x_H14_C5 +  diff_y_C1_C5 * diff_y_H14_C5 +  diff_z_C1_C5 * diff_z_H14_C5 ) / (Sqrt(diff_x_C1_C5^2+diff_y_C1_C5^2+diff_z_C1_C5^2) * Sqrt(diff_x_H14_C5^2+diff_y_H14_C5^2+diff_z_H14_C5^2)) ); :  80.13944`
    prm !diff_x_C12_C5 = crxC12 - crxC5; :  0.73728`
    prm !diff_y_C12_C5 = cryC12 - cryC5; :  0.13151`
    prm !diff_z_C12_C5 = crzC12 - crzC5; : -1.34452`
    prm !diff_x_H14_C5 = crxH14 - crxC5; :  0.54301`
    prm !diff_y_H14_C5 = cryH14 - cryC5; : -0.58348`
    prm !diff_z_H14_C5 = crzH14 - crzC5; :  0.53437`
    prm !corr_ang_C12_C5_H14 = Rad * ArcCos( (diff_x_C12_C5 * diff_x_H14_C5 +  diff_y_C12_C5 * diff_y_H14_C5 +  diff_z_C12_C5 * diff_z_H14_C5 ) / (Sqrt(diff_x_C12_C5^2+diff_y_C12_C5^2+diff_z_C12_C5^2) * Sqrt(diff_x_H14_C5^2+diff_y_H14_C5^2+diff_z_H14_C5^2)) ); :  105.50709`
    prm !diff_x_C13_C5 = crxC13 - crxC5; : -1.53332`
    prm !diff_y_C13_C5 = cryC13 - cryC5; : -0.08332`
    prm !diff_z_C13_C5 = crzC13 - crzC5; : -0.07178`
    prm !diff_x_H14_C5 = crxH14 - crxC5; :  0.54301`
    prm !diff_y_H14_C5 = cryH14 - cryC5; : -0.58348`
    prm !diff_z_H14_C5 = crzH14 - crzC5; :  0.53437`
    prm !corr_ang_C13_C5_H14 = Rad * ArcCos( (diff_x_C13_C5 * diff_x_H14_C5 +  diff_y_C13_C5 * diff_y_H14_C5 +  diff_z_C13_C5 * diff_z_H14_C5 ) / (Sqrt(diff_x_C13_C5^2+diff_y_C13_C5^2+diff_z_C13_C5^2) * Sqrt(diff_x_H14_C5^2+diff_y_H14_C5^2+diff_z_H14_C5^2)) ); :  123.88034`
    prm !diff_x_C2_C6 = crxC2 - crxC6; : -0.47549`
    prm !diff_y_C2_C6 = cryC2 - cryC6; : -1.09892`
    prm !diff_z_C2_C6 = crzC2 - crzC6; : -0.95828`
    prm !diff_x_H16_C6 = crxH16 - crxC6; : -0.45529`
    prm !diff_y_H16_C6 = cryH16 - cryC6; :  0.78448`
    prm !diff_z_H16_C6 = crzH16 - crzC6; : -0.31318`
    prm !corr_ang_C2_C6_H16 = Rad * ArcCos( (diff_x_C2_C6 * diff_x_H16_C6 +  diff_y_C2_C6 * diff_y_H16_C6 +  diff_z_C2_C6 * diff_z_H16_C6 ) / (Sqrt(diff_x_C2_C6^2+diff_y_C2_C6^2+diff_z_C2_C6^2) * Sqrt(diff_x_H16_C6^2+diff_y_H16_C6^2+diff_z_H16_C6^2)) ); :  103.57748`
    prm !diff_x_C2_C6 = crxC2 - crxC6; : -0.47549`
    prm !diff_y_C2_C6 = cryC2 - cryC6; : -1.09892`
    prm !diff_z_C2_C6 = crzC2 - crzC6; : -0.95828`
    prm !diff_x_H17_C6 = crxH17 - crxC6; : -0.10787`
    prm !diff_y_H17_C6 = cryH17 - cryC6; : -0.44874`
    prm !diff_z_H17_C6 = crzH17 - crzC6; :  0.84243`
    prm !corr_ang_C2_C6_H17 = Rad * ArcCos( (diff_x_C2_C6 * diff_x_H17_C6 +  diff_y_C2_C6 * diff_y_H17_C6 +  diff_z_C2_C6 * diff_z_H17_C6 ) / (Sqrt(diff_x_C2_C6^2+diff_y_C2_C6^2+diff_z_C2_C6^2) * Sqrt(diff_x_H17_C6^2+diff_y_H17_C6^2+diff_z_H17_C6^2)) ); :  100.27883`
    prm !diff_x_C15_C6 = crxC15 - crxC6; :  1.52162`
    prm !diff_y_C15_C6 = cryC15 - cryC6; :  0.08646`
    prm !diff_z_C15_C6 = crzC15 - crzC6; :  0.15117`
    prm !diff_x_H16_C6 = crxH16 - crxC6; : -0.45529`
    prm !diff_y_H16_C6 = cryH16 - cryC6; :  0.78448`
    prm !diff_z_H16_C6 = crzH16 - crzC6; : -0.31318`
    prm !corr_ang_C15_C6_H16 = Rad * ArcCos( (diff_x_C15_C6 * diff_x_H16_C6 +  diff_y_C15_C6 * diff_y_H16_C6 +  diff_z_C15_C6 * diff_z_H16_C6 ) / (Sqrt(diff_x_C15_C6^2+diff_y_C15_C6^2+diff_z_C15_C6^2) * Sqrt(diff_x_H16_C6^2+diff_y_H16_C6^2+diff_z_H16_C6^2)) ); :  117.22332`
    prm !diff_x_C15_C6 = crxC15 - crxC6; :  1.52162`
    prm !diff_y_C15_C6 = cryC15 - cryC6; :  0.08646`
    prm !diff_z_C15_C6 = crzC15 - crzC6; :  0.15117`
    prm !diff_x_H17_C6 = crxH17 - crxC6; : -0.10787`
    prm !diff_y_H17_C6 = cryH17 - cryC6; : -0.44874`
    prm !diff_z_H17_C6 = crzH17 - crzC6; :  0.84243`
    prm !corr_ang_C15_C6_H17 = Rad * ArcCos( (diff_x_C15_C6 * diff_x_H17_C6 +  diff_y_C15_C6 * diff_y_H17_C6 +  diff_z_C15_C6 * diff_z_H17_C6 ) / (Sqrt(diff_x_C15_C6^2+diff_y_C15_C6^2+diff_z_C15_C6^2) * Sqrt(diff_x_H17_C6^2+diff_y_H17_C6^2+diff_z_H17_C6^2)) ); :  92.94479`
    prm !diff_x_H16_C6 = crxH16 - crxC6; : -0.45529`
    prm !diff_y_H16_C6 = cryH16 - cryC6; :  0.78448`
    prm !diff_z_H16_C6 = crzH16 - crzC6; : -0.31318`
    prm !diff_x_H17_C6 = crxH17 - crxC6; : -0.10787`
    prm !diff_y_H17_C6 = cryH17 - cryC6; : -0.44874`
    prm !diff_z_H17_C6 = crzH17 - crzC6; :  0.84243`
    prm !corr_ang_H16_C6_H17 = Rad * ArcCos( (diff_x_H16_C6 * diff_x_H17_C6 +  diff_y_H16_C6 * diff_y_H17_C6 +  diff_z_H16_C6 * diff_z_H17_C6 ) / (Sqrt(diff_x_H16_C6^2+diff_y_H16_C6^2+diff_z_H16_C6^2) * Sqrt(diff_x_H17_C6^2+diff_y_H17_C6^2+diff_z_H17_C6^2)) ); :  127.94230`
    prm !diff_x_C2_C7 = crxC2 - crxC7; :  1.50956`
    prm !diff_y_C2_C7 = cryC2 - cryC7; :  0.02053`
    prm !diff_z_C2_C7 = crzC2 - crzC7; :  0.25951`
    prm !diff_x_H18_C7 = crxH18 - crxC7; : -0.39907`
    prm !diff_y_H18_C7 = cryH18 - cryC7; :  0.85514`
    prm !diff_z_H18_C7 = crzH18 - crzC7; :  0.17549`
    prm !corr_ang_C2_C7_H18 = Rad * ArcCos( (diff_x_C2_C7 * diff_x_H18_C7 +  diff_y_C2_C7 * diff_y_H18_C7 +  diff_z_C2_C7 * diff_z_H18_C7 ) / (Sqrt(diff_x_C2_C7^2+diff_y_C2_C7^2+diff_z_C2_C7^2) * Sqrt(diff_x_H18_C7^2+diff_y_H18_C7^2+diff_z_H18_C7^2)) ); :  111.51861`
    prm !diff_x_C2_C7 = crxC2 - crxC7; :  1.50956`
    prm !diff_y_C2_C7 = cryC2 - cryC7; :  0.02053`
    prm !diff_z_C2_C7 = crzC2 - crzC7; :  0.25951`
    prm !diff_x_H19_C7 = crxH19 - crxC7; :  0.08730`
    prm !diff_y_H19_C7 = cryH19 - cryC7; : -0.41550`
    prm !diff_z_H19_C7 = crzH19 - crzC7; :  0.86083`
    prm !corr_ang_C2_C7_H19 = Rad * ArcCos( (diff_x_C2_C7 * diff_x_H19_C7 +  diff_y_C2_C7 * diff_y_H19_C7 +  diff_z_C2_C7 * diff_z_H19_C7 ) / (Sqrt(diff_x_C2_C7^2+diff_y_C2_C7^2+diff_z_C2_C7^2) * Sqrt(diff_x_H19_C7^2+diff_y_H19_C7^2+diff_z_H19_C7^2)) ); :  76.36332`
    prm !diff_x_H18_C7 = crxH18 - crxC7; : -0.39907`
    prm !diff_y_H18_C7 = cryH18 - cryC7; :  0.85514`
    prm !diff_z_H18_C7 = crzH18 - crzC7; :  0.17549`
    prm !diff_x_H19_C7 = crxH19 - crxC7; :  0.08730`
    prm !diff_y_H19_C7 = cryH19 - cryC7; : -0.41550`
    prm !diff_z_H19_C7 = crzH19 - crzC7; :  0.86083`
    prm !corr_ang_H18_C7_H19 = Rad * ArcCos( (diff_x_H18_C7 * diff_x_H19_C7 +  diff_y_H18_C7 * diff_y_H19_C7 +  diff_z_H18_C7 * diff_z_H19_C7 ) / (Sqrt(diff_x_H18_C7^2+diff_y_H18_C7^2+diff_z_H18_C7^2) * Sqrt(diff_x_H19_C7^2+diff_y_H19_C7^2+diff_z_H19_C7^2)) ); :  105.04053`
    prm !diff_x_C3_C9 = crxC3 - crxC9; : -0.42937`
    prm !diff_y_C3_C9 = cryC3 - cryC9; : -1.05186`
    prm !diff_z_C3_C9 = crzC3 - crzC9; : -1.02563`
    prm !diff_x_H21_C9 = crxH21 - crxC9; :  0.86515`
    prm !diff_y_H21_C9 = cryH21 - cryC9; :  0.06062`
    prm !diff_z_H21_C9 = crzH21 - crzC9; :  0.41187`
    prm !corr_ang_C3_C9_H21 = Rad * ArcCos( (diff_x_C3_C9 * diff_x_H21_C9 +  diff_y_C3_C9 * diff_y_H21_C9 +  diff_z_C3_C9 * diff_z_H21_C9 ) / (Sqrt(diff_x_C3_C9^2+diff_y_C3_C9^2+diff_z_C3_C9^2) * Sqrt(diff_x_H21_C9^2+diff_y_H21_C9^2+diff_z_H21_C9^2)) ); :  125.70614`
    prm !diff_x_C3_C9 = crxC3 - crxC9; : -0.42937`
    prm !diff_y_C3_C9 = cryC3 - cryC9; : -1.05186`
    prm !diff_z_C3_C9 = crzC3 - crzC9; : -1.02563`
    prm !diff_x_H22_C9 = crxH22 - crxC9; : -0.36065`
    prm !diff_y_H22_C9 = cryH22 - cryC9; :  0.86300`
    prm !diff_z_H22_C9 = crzH22 - crzC9; : -0.21674`
    prm !corr_ang_C3_C9_H22 = Rad * ArcCos( (diff_x_C3_C9 * diff_x_H22_C9 +  diff_y_C3_C9 * diff_y_H22_C9 +  diff_z_C3_C9 * diff_z_H22_C9 ) / (Sqrt(diff_x_C3_C9^2+diff_y_C3_C9^2+diff_z_C3_C9^2) * Sqrt(diff_x_H22_C9^2+diff_y_H22_C9^2+diff_z_H22_C9^2)) ); :  111.16610`
    prm !diff_x_C15_C9 = crxC15 - crxC9; : -0.70285`
    prm !diff_y_C15_C9 = cryC15 - cryC9; : -0.08131`
    prm !diff_z_C15_C9 = crzC15 - crzC9; :  1.35657`
    prm !diff_x_H21_C9 = crxH21 - crxC9; :  0.86515`
    prm !diff_y_H21_C9 = cryH21 - cryC9; :  0.06062`
    prm !diff_z_H21_C9 = crzH21 - crzC9; :  0.41187`
    prm !corr_ang_C15_C9_H21 = Rad * ArcCos( (diff_x_C15_C9 * diff_x_H21_C9 +  diff_y_C15_C9 * diff_y_H21_C9 +  diff_z_C15_C9 * diff_z_H21_C9 ) / (Sqrt(diff_x_C15_C9^2+diff_y_C15_C9^2+diff_z_C15_C9^2) * Sqrt(diff_x_H21_C9^2+diff_y_H21_C9^2+diff_z_H21_C9^2)) ); :  92.11719`
    prm !diff_x_C15_C9 = crxC15 - crxC9; : -0.70285`
    prm !diff_y_C15_C9 = cryC15 - cryC9; : -0.08131`
    prm !diff_z_C15_C9 = crzC15 - crzC9; :  1.35657`
    prm !diff_x_H22_C9 = crxH22 - crxC9; : -0.36065`
    prm !diff_y_H22_C9 = cryH22 - cryC9; :  0.86300`
    prm !diff_z_H22_C9 = crzH22 - crzC9; : -0.21674`
    prm !corr_ang_C15_C9_H22 = Rad * ArcCos( (diff_x_C15_C9 * diff_x_H22_C9 +  diff_y_C15_C9 * diff_y_H22_C9 +  diff_z_C15_C9 * diff_z_H22_C9 ) / (Sqrt(diff_x_C15_C9^2+diff_y_C15_C9^2+diff_z_C15_C9^2) * Sqrt(diff_x_H22_C9^2+diff_y_H22_C9^2+diff_z_H22_C9^2)) ); :  94.32269`
    prm !diff_x_H21_C9 = crxH21 - crxC9; :  0.86515`
    prm !diff_y_H21_C9 = cryH21 - cryC9; :  0.06062`
    prm !diff_z_H21_C9 = crzH21 - crzC9; :  0.41187`
    prm !diff_x_H22_C9 = crxH22 - crxC9; : -0.36065`
    prm !diff_y_H22_C9 = cryH22 - cryC9; :  0.86300`
    prm !diff_z_H22_C9 = crzH22 - crzC9; : -0.21674`
    prm !corr_ang_H21_C9_H22 = Rad * ArcCos( (diff_x_H21_C9 * diff_x_H22_C9 +  diff_y_H21_C9 * diff_y_H22_C9 +  diff_z_H21_C9 * diff_z_H22_C9 ) / (Sqrt(diff_x_H21_C9^2+diff_y_H21_C9^2+diff_z_H21_C9^2) * Sqrt(diff_x_H22_C9^2+diff_y_H22_C9^2+diff_z_H22_C9^2)) ); :  112.24554`
    prm !diff_x_C3_C10 = crxC3 - crxC10; : -0.74023`
    prm !diff_y_C3_C10 = cryC3 - cryC10; : -0.20205`
    prm !diff_z_C3_C10 = crzC3 - crzC10; :  1.32460`
    prm !diff_x_H23_C10 = crxH23 - crxC10; :  0.95683`
    prm !diff_y_H23_C10 = cryH23 - cryC10; : -0.02276`
    prm !diff_z_H23_C10 = crzH23 - crzC10; :  0.08165`
    prm !corr_ang_C3_C10_H23 = Rad * ArcCos( (diff_x_C3_C10 * diff_x_H23_C10 +  diff_y_C3_C10 * diff_y_H23_C10 +  diff_z_C3_C10 * diff_z_H23_C10 ) / (Sqrt(diff_x_C3_C10^2+diff_y_C3_C10^2+diff_z_C3_C10^2) * Sqrt(diff_x_H23_C10^2+diff_y_H23_C10^2+diff_z_H23_C10^2)) ); :  113.89090`
    prm !diff_x_C3_C10 = crxC3 - crxC10; : -0.74023`
    prm !diff_y_C3_C10 = cryC3 - cryC10; : -0.20205`
    prm !diff_z_C3_C10 = crzC3 - crzC10; :  1.32460`
    prm !diff_x_H24_C10 = crxH24 - crxC10; : -0.45696`
    prm !diff_y_H24_C10 = cryH24 - cryC10; :  0.84399`
    prm !diff_z_H24_C10 = crzH24 - crzC10; : -0.02901`
    prm !corr_ang_C3_C10_H24 = Rad * ArcCos( (diff_x_C3_C10 * diff_x_H24_C10 +  diff_y_C3_C10 * diff_y_H24_C10 +  diff_z_C3_C10 * diff_z_H24_C10 ) / (Sqrt(diff_x_C3_C10^2+diff_y_C3_C10^2+diff_z_C3_C10^2) * Sqrt(diff_x_H24_C10^2+diff_y_H24_C10^2+diff_z_H24_C10^2)) ); :  84.95354`
    prm !diff_x_H23_C10 = crxH23 - crxC10; :  0.95683`
    prm !diff_y_H23_C10 = cryH23 - cryC10; : -0.02276`
    prm !diff_z_H23_C10 = crzH23 - crzC10; :  0.08165`
    prm !diff_x_H24_C10 = crxH24 - crxC10; : -0.45696`
    prm !diff_y_H24_C10 = cryH24 - cryC10; :  0.84399`
    prm !diff_z_H24_C10 = crzH24 - crzC10; : -0.02901`
    prm !corr_ang_H23_C10_H24 = Rad * ArcCos( (diff_x_H23_C10 * diff_x_H24_C10 +  diff_y_H23_C10 * diff_y_H24_C10 +  diff_z_H23_C10 * diff_z_H24_C10 ) / (Sqrt(diff_x_H23_C10^2+diff_y_H23_C10^2+diff_z_H23_C10^2) * Sqrt(diff_x_H24_C10^2+diff_y_H24_C10^2+diff_z_H24_C10^2)) ); :  119.83079`
    prm !diff_x_C5_C12 = crxC5 - crxC12; : -0.73728`
    prm !diff_y_C5_C12 = cryC5 - cryC12; : -0.13151`
    prm !diff_z_C5_C12 = crzC5 - crzC12; :  1.34452`
    prm !diff_x_H27_C12 = crxH27 - crxC12; : -0.55237`
    prm !diff_y_H27_C12 = cryH27 - cryC12; :  0.70287`
    prm !diff_z_H27_C12 = crzH27 - crzC12; : -0.34881`
    prm !corr_ang_C5_C12_H27 = Rad * ArcCos( (diff_x_C5_C12 * diff_x_H27_C12 +  diff_y_C5_C12 * diff_y_H27_C12 +  diff_z_C5_C12 * diff_z_H27_C12 ) / (Sqrt(diff_x_C5_C12^2+diff_y_C5_C12^2+diff_z_C5_C12^2) * Sqrt(diff_x_H27_C12^2+diff_y_H27_C12^2+diff_z_H27_C12^2)) ); :  95.99197`
    prm !diff_x_C25_C12 = crxC25 - crxC12; :  1.50956`
    prm !diff_y_C25_C12 = cryC25 - cryC12; :  0.02053`
    prm !diff_z_C25_C12 = crzC25 - crzC12; :  0.25951`
    prm !diff_x_H27_C12 = crxH27 - crxC12; : -0.55237`
    prm !diff_y_H27_C12 = cryH27 - cryC12; :  0.70287`
    prm !diff_z_H27_C12 = crzH27 - crzC12; : -0.34881`
    prm !corr_ang_C25_C12_H27 = Rad * ArcCos( (diff_x_C25_C12 * diff_x_H27_C12 +  diff_y_C25_C12 * diff_y_H27_C12 +  diff_z_C25_C12 * diff_z_H27_C12 ) / (Sqrt(diff_x_C25_C12^2+diff_y_C25_C12^2+diff_z_C25_C12^2) * Sqrt(diff_x_H27_C12^2+diff_y_H27_C12^2+diff_z_H27_C12^2)) ); :  128.24510`
    prm !diff_x_C26_C12 = crxC26 - crxC12; : -0.47549`
    prm !diff_y_C26_C12 = cryC26 - cryC12; : -1.09892`
    prm !diff_z_C26_C12 = crzC26 - crzC12; : -0.95828`
    prm !diff_x_H27_C12 = crxH27 - crxC12; : -0.55237`
    prm !diff_y_H27_C12 = cryH27 - cryC12; :  0.70287`
    prm !diff_z_H27_C12 = crzH27 - crzC12; : -0.34881`
    prm !corr_ang_C26_C12_H27 = Rad * ArcCos( (diff_x_C26_C12 * diff_x_H27_C12 +  diff_y_C26_C12 * diff_y_H27_C12 +  diff_z_C26_C12 * diff_z_H27_C12 ) / (Sqrt(diff_x_C26_C12^2+diff_y_C26_C12^2+diff_z_C26_C12^2) * Sqrt(diff_x_H27_C12^2+diff_y_H27_C12^2+diff_z_H27_C12^2)) ); :  96.84874`
    prm !diff_x_C5_C13 = crxC5 - crxC13; :  1.53332`
    prm !diff_y_C5_C13 = cryC5 - cryC13; :  0.08332`
    prm !diff_z_C5_C13 = crzC5 - crzC13; :  0.07178`
    prm !diff_x_H29_C13 = crxH29 - crxC13; : -0.21843`
    prm !diff_y_H29_C13 = cryH29 - cryC13; :  0.81842`
    prm !diff_z_H29_C13 = crzH29 - crzC13; : -0.45173`
    prm !corr_ang_C5_C13_H29 = Rad * ArcCos( (diff_x_C5_C13 * diff_x_H29_C13 +  diff_y_C5_C13 * diff_y_H29_C13 +  diff_z_C5_C13 * diff_z_H29_C13 ) / (Sqrt(diff_x_C5_C13^2+diff_y_C5_C13^2+diff_z_C5_C13^2) * Sqrt(diff_x_H29_C13^2+diff_y_H29_C13^2+diff_z_H29_C13^2)) ); :  101.69565`
    prm !diff_x_C20_C13 = crxC20 - crxC13; : -0.74023`
    prm !diff_y_C20_C13 = cryC20 - cryC13; : -0.20205`
    prm !diff_z_C20_C13 = crzC20 - crzC13; :  1.32460`
    prm !diff_x_H29_C13 = crxH29 - crxC13; : -0.21843`
    prm !diff_y_H29_C13 = cryH29 - cryC13; :  0.81842`
    prm !diff_z_H29_C13 = crzH29 - crzC13; : -0.45173`
    prm !corr_ang_C20_C13_H29 = Rad * ArcCos( (diff_x_C20_C13 * diff_x_H29_C13 +  diff_y_C20_C13 * diff_y_H29_C13 +  diff_z_C20_C13 * diff_z_H29_C13 ) / (Sqrt(diff_x_C20_C13^2+diff_y_C20_C13^2+diff_z_C20_C13^2) * Sqrt(diff_x_H29_C13^2+diff_y_H29_C13^2+diff_z_H29_C13^2)) ); :  114.18468`
    prm !diff_x_C28_C13 = crxC28 - crxC13; : -0.42937`
    prm !diff_y_C28_C13 = cryC28 - cryC13; : -1.05186`
    prm !diff_z_C28_C13 = crzC28 - crzC13; : -1.02563`
    prm !diff_x_H29_C13 = crxH29 - crxC13; : -0.21843`
    prm !diff_y_H29_C13 = cryH29 - cryC13; :  0.81842`
    prm !diff_z_H29_C13 = crzH29 - crzC13; : -0.45173`
    prm !corr_ang_C28_C13_H29 = Rad * ArcCos( (diff_x_C28_C13 * diff_x_H29_C13 +  diff_y_C28_C13 * diff_y_H29_C13 +  diff_z_C28_C13 * diff_z_H29_C13 ) / (Sqrt(diff_x_C28_C13^2+diff_y_C28_C13^2+diff_z_C28_C13^2) * Sqrt(diff_x_H29_C13^2+diff_y_H29_C13^2+diff_z_H29_C13^2)) ); :  101.93112`
    prm !diff_x_C6_C15 = crxC6 - crxC15; : -1.52162`
    prm !diff_y_C6_C15 = cryC6 - cryC15; : -0.08646`
    prm !diff_z_C6_C15 = crzC6 - crzC15; : -0.15117`
    prm !diff_x_H30_C15 = crxH30 - crxC15; :  0.12060`
    prm !diff_y_H30_C15 = cryH30 - cryC15; :  0.49754`
    prm !diff_z_H30_C15 = crzH30 - crzC15; :  0.81247`
    prm !corr_ang_C6_C15_H30 = Rad * ArcCos( (diff_x_C6_C15 * diff_x_H30_C15 +  diff_y_C6_C15 * diff_y_H30_C15 +  diff_z_C6_C15 * diff_z_H30_C15 ) / (Sqrt(diff_x_C6_C15^2+diff_y_C6_C15^2+diff_z_C6_C15^2) * Sqrt(diff_x_H30_C15^2+diff_y_H30_C15^2+diff_z_H30_C15^2)) ); :  103.74048`
    prm !diff_x_C6_C15 = crxC6 - crxC15; : -1.52162`
    prm !diff_y_C6_C15 = cryC6 - cryC15; : -0.08646`
    prm !diff_z_C6_C15 = crzC6 - crzC15; : -0.15117`
    prm !diff_x_H31_C15 = crxH31 - crxC15; :  0.51092`
    prm !diff_y_H31_C15 = cryH31 - cryC15; : -0.57322`
    prm !diff_z_H31_C15 = crzH31 - crzC15; :  0.57565`
    prm !corr_ang_C6_C15_H31 = Rad * ArcCos( (diff_x_C6_C15 * diff_x_H31_C15 +  diff_y_C6_C15 * diff_y_H31_C15 +  diff_z_C6_C15 * diff_z_H31_C15 ) / (Sqrt(diff_x_C6_C15^2+diff_y_C6_C15^2+diff_z_C6_C15^2) * Sqrt(diff_x_H31_C15^2+diff_y_H31_C15^2+diff_z_H31_C15^2)) ); :  123.67096`
    prm !diff_x_C9_C15 = crxC9 - crxC15; :  0.70285`
    prm !diff_y_C9_C15 = cryC9 - cryC15; :  0.08131`
    prm !diff_z_C9_C15 = crzC9 - crzC15; : -1.35657`
    prm !diff_x_H30_C15 = crxH30 - crxC15; :  0.12060`
    prm !diff_y_H30_C15 = cryH30 - cryC15; :  0.49754`
    prm !diff_z_H30_C15 = crzH30 - crzC15; :  0.81247`
    prm !corr_ang_C9_C15_H30 = Rad * ArcCos( (diff_x_C9_C15 * diff_x_H30_C15 +  diff_y_C9_C15 * diff_y_H30_C15 +  diff_z_C9_C15 * diff_z_H30_C15 ) / (Sqrt(diff_x_C9_C15^2+diff_y_C9_C15^2+diff_z_C9_C15^2) * Sqrt(diff_x_H30_C15^2+diff_y_H30_C15^2+diff_z_H30_C15^2)) ); :  131.67675`
    prm !diff_x_C9_C15 = crxC9 - crxC15; :  0.70285`
    prm !diff_y_C9_C15 = cryC9 - cryC15; :  0.08131`
    prm !diff_z_C9_C15 = crzC9 - crzC15; : -1.35657`
    prm !diff_x_H31_C15 = crxH31 - crxC15; :  0.51092`
    prm !diff_y_H31_C15 = cryH31 - cryC15; : -0.57322`
    prm !diff_z_H31_C15 = crzH31 - crzC15; :  0.57565`
    prm !corr_ang_C9_C15_H31 = Rad * ArcCos( (diff_x_C9_C15 * diff_x_H31_C15 +  diff_y_C9_C15 * diff_y_H31_C15 +  diff_z_C9_C15 * diff_z_H31_C15 ) / (Sqrt(diff_x_C9_C15^2+diff_y_C9_C15^2+diff_z_C9_C15^2) * Sqrt(diff_x_H31_C15^2+diff_y_H31_C15^2+diff_z_H31_C15^2)) ); :  108.60360`
    prm !diff_x_H30_C15 = crxH30 - crxC15; :  0.12060`
    prm !diff_y_H30_C15 = cryH30 - cryC15; :  0.49754`
    prm !diff_z_H30_C15 = crzH30 - crzC15; :  0.81247`
    prm !diff_x_H31_C15 = crxH31 - crxC15; :  0.51092`
    prm !diff_y_H31_C15 = cryH31 - cryC15; : -0.57322`
    prm !diff_z_H31_C15 = crzH31 - crzC15; :  0.57565`
    prm !corr_ang_H30_C15_H31 = Rad * ArcCos( (diff_x_H30_C15 * diff_x_H31_C15 +  diff_y_H30_C15 * diff_y_H31_C15 +  diff_z_H30_C15 * diff_z_H31_C15 ) / (Sqrt(diff_x_H30_C15^2+diff_y_H30_C15^2+diff_z_H30_C15^2) * Sqrt(diff_x_H31_C15^2+diff_y_H31_C15^2+diff_z_H31_C15^2)) ); :  74.63972`
    prm !diff_x_C2_C1 = crxC2 - crxC1; : -0.73728`
    prm !diff_y_C2_C1 = cryC2 - cryC1; : -0.13151`
    prm !diff_z_C2_C1 = crzC2 - crzC1; :  1.34452`
    prm !diff_x_H4_C1 = crxH4 - crxC1; : -0.54301`
    prm !diff_y_H4_C1 = cryH4 - cryC1; :  0.58348`
    prm !diff_z_H4_C1 = crzH4 - crzC1; : -0.53437`
    prm !corr_ang_C2_C1_H4 = Rad * ArcCos( (diff_x_C2_C1 * diff_x_H4_C1 +  diff_y_C2_C1 * diff_y_H4_C1 +  diff_z_C2_C1 * diff_z_H4_C1 ) / (Sqrt(diff_x_C2_C1^2+diff_y_C2_C1^2+diff_z_C2_C1^2) * Sqrt(diff_x_H4_C1^2+diff_y_H4_C1^2+diff_z_H4_C1^2)) ); :  105.50709`
    prm !diff_x_C7_C20 = crxC7 - crxC20; :  0.48217`
    prm !diff_y_C7_C20 = cryC7 - cryC20; :  1.12086`
    prm !diff_z_C7_C20 = crzC7 - crzC20; :  0.92085`
    prm !diff_x_H32_C20 = crxH32 - crxC20; : -0.95683`
    prm !diff_y_H32_C20 = cryH32 - cryC20; :  0.02276`
    prm !diff_z_H32_C20 = crzH32 - crzC20; : -0.08165`
    prm !corr_ang_C7_C20_H32 = Rad * ArcCos( (diff_x_C7_C20 * diff_x_H32_C20 +  diff_y_C7_C20 * diff_y_H32_C20 +  diff_z_C7_C20 * diff_z_H32_C20 ) / (Sqrt(diff_x_C7_C20^2+diff_y_C7_C20^2+diff_z_C7_C20^2) * Sqrt(diff_x_H32_C20^2+diff_y_H32_C20^2+diff_z_H32_C20^2)) ); :  110.36636`
    prm !diff_x_C7_C20 = crxC7 - crxC20; :  0.48217`
    prm !diff_y_C7_C20 = cryC7 - cryC20; :  1.12086`
    prm !diff_z_C7_C20 = crzC7 - crzC20; :  0.92085`
    prm !diff_x_H33_C20 = crxH33 - crxC20; :  0.45696`
    prm !diff_y_H33_C20 = cryH33 - cryC20; : -0.84399`
    prm !diff_z_H33_C20 = crzH33 - crzC20; :  0.02901`
    prm !corr_ang_C7_C20_H33 = Rad * ArcCos( (diff_x_C7_C20 * diff_x_H33_C20 +  diff_y_C7_C20 * diff_y_H33_C20 +  diff_z_C7_C20 * diff_z_H33_C20 ) / (Sqrt(diff_x_C7_C20^2+diff_y_C7_C20^2+diff_z_C7_C20^2) * Sqrt(diff_x_H33_C20^2+diff_y_H33_C20^2+diff_z_H33_C20^2)) ); :  118.43651`
    prm !diff_x_C13_C20 = crxC13 - crxC20; :  0.74023`
    prm !diff_y_C13_C20 = cryC13 - cryC20; :  0.20205`
    prm !diff_z_C13_C20 = crzC13 - crzC20; : -1.32460`
    prm !diff_x_H32_C20 = crxH32 - crxC20; : -0.95683`
    prm !diff_y_H32_C20 = cryH32 - cryC20; :  0.02276`
    prm !diff_z_H32_C20 = crzH32 - crzC20; : -0.08165`
    prm !corr_ang_C13_C20_H32 = Rad * ArcCos( (diff_x_C13_C20 * diff_x_H32_C20 +  diff_y_C13_C20 * diff_y_H32_C20 +  diff_z_C13_C20 * diff_z_H32_C20 ) / (Sqrt(diff_x_C13_C20^2+diff_y_C13_C20^2+diff_z_C13_C20^2) * Sqrt(diff_x_H32_C20^2+diff_y_H32_C20^2+diff_z_H32_C20^2)) ); :  113.89090`
    prm !diff_x_C13_C20 = crxC13 - crxC20; :  0.74023`
    prm !diff_y_C13_C20 = cryC13 - cryC20; :  0.20205`
    prm !diff_z_C13_C20 = crzC13 - crzC20; : -1.32460`
    prm !diff_x_H33_C20 = crxH33 - crxC20; :  0.45696`
    prm !diff_y_H33_C20 = cryH33 - cryC20; : -0.84399`
    prm !diff_z_H33_C20 = crzH33 - crzC20; :  0.02901`
    prm !corr_ang_C13_C20_H33 = Rad * ArcCos( (diff_x_C13_C20 * diff_x_H33_C20 +  diff_y_C13_C20 * diff_y_H33_C20 +  diff_z_C13_C20 * diff_z_H33_C20 ) / (Sqrt(diff_x_C13_C20^2+diff_y_C13_C20^2+diff_z_C13_C20^2) * Sqrt(diff_x_H33_C20^2+diff_y_H33_C20^2+diff_z_H33_C20^2)) ); :  84.95354`
    prm !diff_x_H32_C20 = crxH32 - crxC20; : -0.95683`
    prm !diff_y_H32_C20 = cryH32 - cryC20; :  0.02276`
    prm !diff_z_H32_C20 = crzH32 - crzC20; : -0.08165`
    prm !diff_x_H33_C20 = crxH33 - crxC20; :  0.45696`
    prm !diff_y_H33_C20 = cryH33 - cryC20; : -0.84399`
    prm !diff_z_H33_C20 = crzH33 - crzC20; :  0.02901`
    prm !corr_ang_H32_C20_H33 = Rad * ArcCos( (diff_x_H32_C20 * diff_x_H33_C20 +  diff_y_H32_C20 * diff_y_H33_C20 +  diff_z_H32_C20 * diff_z_H33_C20 ) / (Sqrt(diff_x_H32_C20^2+diff_y_H32_C20^2+diff_z_H32_C20^2) * Sqrt(diff_x_H33_C20^2+diff_y_H33_C20^2+diff_z_H33_C20^2)) ); :  119.83079`
    prm !diff_x_C10_C25 = crxC10 - crxC25; :  0.48217`
    prm !diff_y_C10_C25 = cryC10 - cryC25; :  1.12086`
    prm !diff_z_C10_C25 = crzC10 - crzC25; :  0.92085`
    prm !diff_x_H34_C25 = crxH34 - crxC25; :  0.39907`
    prm !diff_y_H34_C25 = cryH34 - cryC25; : -0.85514`
    prm !diff_z_H34_C25 = crzH34 - crzC25; : -0.17549`
    prm !corr_ang_C10_C25_H34 = Rad * ArcCos( (diff_x_C10_C25 * diff_x_H34_C25 +  diff_y_C10_C25 * diff_y_H34_C25 +  diff_z_C10_C25 * diff_z_H34_C25 ) / (Sqrt(diff_x_C10_C25^2+diff_y_C10_C25^2+diff_z_C10_C25^2) * Sqrt(diff_x_H34_C25^2+diff_y_H34_C25^2+diff_z_H34_C25^2)) ); :  129.21539`
    prm !diff_x_C10_C25 = crxC10 - crxC25; :  0.48217`
    prm !diff_y_C10_C25 = cryC10 - cryC25; :  1.12086`
    prm !diff_z_C10_C25 = crzC10 - crzC25; :  0.92085`
    prm !diff_x_H35_C25 = crxH35 - crxC25; : -0.08730`
    prm !diff_y_H35_C25 = cryH35 - cryC25; :  0.41550`
    prm !diff_z_H35_C25 = crzH35 - crzC25; : -0.86083`
    prm !corr_ang_C10_C25_H35 = Rad * ArcCos( (diff_x_C10_C25 * diff_x_H35_C25 +  diff_y_C10_C25 * diff_y_H35_C25 +  diff_z_C10_C25 * diff_z_H35_C25 ) / (Sqrt(diff_x_C10_C25^2+diff_y_C10_C25^2+diff_z_C10_C25^2) * Sqrt(diff_x_H35_C25^2+diff_y_H35_C25^2+diff_z_H35_C25^2)) ); :  104.56848`
    prm !diff_x_C12_C25 = crxC12 - crxC25; : -1.50956`
    prm !diff_y_C12_C25 = cryC12 - cryC25; : -0.02053`
    prm !diff_z_C12_C25 = crzC12 - crzC25; : -0.25951`
    prm !diff_x_H34_C25 = crxH34 - crxC25; :  0.39907`
    prm !diff_y_H34_C25 = cryH34 - cryC25; : -0.85514`
    prm !diff_z_H34_C25 = crzH34 - crzC25; : -0.17549`
    prm !corr_ang_C12_C25_H34 = Rad * ArcCos( (diff_x_C12_C25 * diff_x_H34_C25 +  diff_y_C12_C25 * diff_y_H34_C25 +  diff_z_C12_C25 * diff_z_H34_C25 ) / (Sqrt(diff_x_C12_C25^2+diff_y_C12_C25^2+diff_z_C12_C25^2) * Sqrt(diff_x_H34_C25^2+diff_y_H34_C25^2+diff_z_H34_C25^2)) ); :  111.51861`
    prm !diff_x_C12_C25 = crxC12 - crxC25; : -1.50956`
    prm !diff_y_C12_C25 = cryC12 - cryC25; : -0.02053`
    prm !diff_z_C12_C25 = crzC12 - crzC25; : -0.25951`
    prm !diff_x_H35_C25 = crxH35 - crxC25; : -0.08730`
    prm !diff_y_H35_C25 = cryH35 - cryC25; :  0.41550`
    prm !diff_z_H35_C25 = crzH35 - crzC25; : -0.86083`
    prm !corr_ang_C12_C25_H35 = Rad * ArcCos( (diff_x_C12_C25 * diff_x_H35_C25 +  diff_y_C12_C25 * diff_y_H35_C25 +  diff_z_C12_C25 * diff_z_H35_C25 ) / (Sqrt(diff_x_C12_C25^2+diff_y_C12_C25^2+diff_z_C12_C25^2) * Sqrt(diff_x_H35_C25^2+diff_y_H35_C25^2+diff_z_H35_C25^2)) ); :  76.36332`
    prm !diff_x_H34_C25 = crxH34 - crxC25; :  0.39907`
    prm !diff_y_H34_C25 = cryH34 - cryC25; : -0.85514`
    prm !diff_z_H34_C25 = crzH34 - crzC25; : -0.17549`
    prm !diff_x_H35_C25 = crxH35 - crxC25; : -0.08730`
    prm !diff_y_H35_C25 = cryH35 - cryC25; :  0.41550`
    prm !diff_z_H35_C25 = crzH35 - crzC25; : -0.86083`
    prm !corr_ang_H34_C25_H35 = Rad * ArcCos( (diff_x_H34_C25 * diff_x_H35_C25 +  diff_y_H34_C25 * diff_y_H35_C25 +  diff_z_H34_C25 * diff_z_H35_C25 ) / (Sqrt(diff_x_H34_C25^2+diff_y_H34_C25^2+diff_z_H34_C25^2) * Sqrt(diff_x_H35_C25^2+diff_y_H35_C25^2+diff_z_H35_C25^2)) ); :  105.04053`
    prm !diff_x_C12_C26 = crxC12 - crxC26; :  0.47549`
    prm !diff_y_C12_C26 = cryC12 - cryC26; :  1.09892`
    prm !diff_z_C12_C26 = crzC12 - crzC26; :  0.95828`
    prm !diff_x_H37_C26 = crxH37 - crxC26; :  0.45529`
    prm !diff_y_H37_C26 = cryH37 - cryC26; : -0.78448`
    prm !diff_z_H37_C26 = crzH37 - crzC26; :  0.31318`
    prm !corr_ang_C12_C26_H37 = Rad * ArcCos( (diff_x_C12_C26 * diff_x_H37_C26 +  diff_y_C12_C26 * diff_y_H37_C26 +  diff_z_C12_C26 * diff_z_H37_C26 ) / (Sqrt(diff_x_C12_C26^2+diff_y_C12_C26^2+diff_z_C12_C26^2) * Sqrt(diff_x_H37_C26^2+diff_y_H37_C26^2+diff_z_H37_C26^2)) ); :  103.57748`
    prm !diff_x_C12_C26 = crxC12 - crxC26; :  0.47549`
    prm !diff_y_C12_C26 = cryC12 - cryC26; :  1.09892`
    prm !diff_z_C12_C26 = crzC12 - crzC26; :  0.95828`
    prm !diff_x_H38_C26 = crxH38 - crxC26; :  0.10787`
    prm !diff_y_H38_C26 = cryH38 - cryC26; :  0.44874`
    prm !diff_z_H38_C26 = crzH38 - crzC26; : -0.84243`
    prm !corr_ang_C12_C26_H38 = Rad * ArcCos( (diff_x_C12_C26 * diff_x_H38_C26 +  diff_y_C12_C26 * diff_y_H38_C26 +  diff_z_C12_C26 * diff_z_H38_C26 ) / (Sqrt(diff_x_C12_C26^2+diff_y_C12_C26^2+diff_z_C12_C26^2) * Sqrt(diff_x_H38_C26^2+diff_y_H38_C26^2+diff_z_H38_C26^2)) ); :  100.27883`
    prm !diff_x_C36_C26 = crxC36 - crxC26; : -1.52162`
    prm !diff_y_C36_C26 = cryC36 - cryC26; : -0.08646`
    prm !diff_z_C36_C26 = crzC36 - crzC26; : -0.15117`
    prm !diff_x_H37_C26 = crxH37 - crxC26; :  0.45529`
    prm !diff_y_H37_C26 = cryH37 - cryC26; : -0.78448`
    prm !diff_z_H37_C26 = crzH37 - crzC26; :  0.31318`
    prm !corr_ang_C36_C26_H37 = Rad * ArcCos( (diff_x_C36_C26 * diff_x_H37_C26 +  diff_y_C36_C26 * diff_y_H37_C26 +  diff_z_C36_C26 * diff_z_H37_C26 ) / (Sqrt(diff_x_C36_C26^2+diff_y_C36_C26^2+diff_z_C36_C26^2) * Sqrt(diff_x_H37_C26^2+diff_y_H37_C26^2+diff_z_H37_C26^2)) ); :  117.22332`
    prm !diff_x_C36_C26 = crxC36 - crxC26; : -1.52162`
    prm !diff_y_C36_C26 = cryC36 - cryC26; : -0.08646`
    prm !diff_z_C36_C26 = crzC36 - crzC26; : -0.15117`
    prm !diff_x_H38_C26 = crxH38 - crxC26; :  0.10787`
    prm !diff_y_H38_C26 = cryH38 - cryC26; :  0.44874`
    prm !diff_z_H38_C26 = crzH38 - crzC26; : -0.84243`
    prm !corr_ang_C36_C26_H38 = Rad * ArcCos( (diff_x_C36_C26 * diff_x_H38_C26 +  diff_y_C36_C26 * diff_y_H38_C26 +  diff_z_C36_C26 * diff_z_H38_C26 ) / (Sqrt(diff_x_C36_C26^2+diff_y_C36_C26^2+diff_z_C36_C26^2) * Sqrt(diff_x_H38_C26^2+diff_y_H38_C26^2+diff_z_H38_C26^2)) ); :  92.94479`
    prm !diff_x_H37_C26 = crxH37 - crxC26; :  0.45529`
    prm !diff_y_H37_C26 = cryH37 - cryC26; : -0.78448`
    prm !diff_z_H37_C26 = crzH37 - crzC26; :  0.31318`
    prm !diff_x_H38_C26 = crxH38 - crxC26; :  0.10787`
    prm !diff_y_H38_C26 = cryH38 - cryC26; :  0.44874`
    prm !diff_z_H38_C26 = crzH38 - crzC26; : -0.84243`
    prm !corr_ang_H37_C26_H38 = Rad * ArcCos( (diff_x_H37_C26 * diff_x_H38_C26 +  diff_y_H37_C26 * diff_y_H38_C26 +  diff_z_H37_C26 * diff_z_H38_C26 ) / (Sqrt(diff_x_H37_C26^2+diff_y_H37_C26^2+diff_z_H37_C26^2) * Sqrt(diff_x_H38_C26^2+diff_y_H38_C26^2+diff_z_H38_C26^2)) ); :  127.94230`
    prm !diff_x_C13_C28 = crxC13 - crxC28; :  0.42937`
    prm !diff_y_C13_C28 = cryC13 - cryC28; :  1.05186`
    prm !diff_z_C13_C28 = crzC13 - crzC28; :  1.02563`
    prm !diff_x_H39_C28 = crxH39 - crxC28; : -0.86515`
    prm !diff_y_H39_C28 = cryH39 - cryC28; : -0.06062`
    prm !diff_z_H39_C28 = crzH39 - crzC28; : -0.41187`
    prm !corr_ang_C13_C28_H39 = Rad * ArcCos( (diff_x_C13_C28 * diff_x_H39_C28 +  diff_y_C13_C28 * diff_y_H39_C28 +  diff_z_C13_C28 * diff_z_H39_C28 ) / (Sqrt(diff_x_C13_C28^2+diff_y_C13_C28^2+diff_z_C13_C28^2) * Sqrt(diff_x_H39_C28^2+diff_y_H39_C28^2+diff_z_H39_C28^2)) ); :  125.70614`
    prm !diff_x_C13_C28 = crxC13 - crxC28; :  0.42937`
    prm !diff_y_C13_C28 = cryC13 - cryC28; :  1.05186`
    prm !diff_z_C13_C28 = crzC13 - crzC28; :  1.02563`
    prm !diff_x_H40_C28 = crxH40 - crxC28; :  0.36065`
    prm !diff_y_H40_C28 = cryH40 - cryC28; : -0.86300`
    prm !diff_z_H40_C28 = crzH40 - crzC28; :  0.21674`
    prm !corr_ang_C13_C28_H40 = Rad * ArcCos( (diff_x_C13_C28 * diff_x_H40_C28 +  diff_y_C13_C28 * diff_y_H40_C28 +  diff_z_C13_C28 * diff_z_H40_C28 ) / (Sqrt(diff_x_C13_C28^2+diff_y_C13_C28^2+diff_z_C13_C28^2) * Sqrt(diff_x_H40_C28^2+diff_y_H40_C28^2+diff_z_H40_C28^2)) ); :  111.16610`
    prm !diff_x_C36_C28 = crxC36 - crxC28; :  0.70285`
    prm !diff_y_C36_C28 = cryC36 - cryC28; :  0.08131`
    prm !diff_z_C36_C28 = crzC36 - crzC28; : -1.35657`
    prm !diff_x_H39_C28 = crxH39 - crxC28; : -0.86515`
    prm !diff_y_H39_C28 = cryH39 - cryC28; : -0.06062`
    prm !diff_z_H39_C28 = crzH39 - crzC28; : -0.41187`
    prm !corr_ang_C36_C28_H39 = Rad * ArcCos( (diff_x_C36_C28 * diff_x_H39_C28 +  diff_y_C36_C28 * diff_y_H39_C28 +  diff_z_C36_C28 * diff_z_H39_C28 ) / (Sqrt(diff_x_C36_C28^2+diff_y_C36_C28^2+diff_z_C36_C28^2) * Sqrt(diff_x_H39_C28^2+diff_y_H39_C28^2+diff_z_H39_C28^2)) ); :  92.11719`
    prm !diff_x_C36_C28 = crxC36 - crxC28; :  0.70285`
    prm !diff_y_C36_C28 = cryC36 - cryC28; :  0.08131`
    prm !diff_z_C36_C28 = crzC36 - crzC28; : -1.35657`
    prm !diff_x_H40_C28 = crxH40 - crxC28; :  0.36065`
    prm !diff_y_H40_C28 = cryH40 - cryC28; : -0.86300`
    prm !diff_z_H40_C28 = crzH40 - crzC28; :  0.21674`
    prm !corr_ang_C36_C28_H40 = Rad * ArcCos( (diff_x_C36_C28 * diff_x_H40_C28 +  diff_y_C36_C28 * diff_y_H40_C28 +  diff_z_C36_C28 * diff_z_H40_C28 ) / (Sqrt(diff_x_C36_C28^2+diff_y_C36_C28^2+diff_z_C36_C28^2) * Sqrt(diff_x_H40_C28^2+diff_y_H40_C28^2+diff_z_H40_C28^2)) ); :  94.32269`
    prm !diff_x_H39_C28 = crxH39 - crxC28; : -0.86515`
    prm !diff_y_H39_C28 = cryH39 - cryC28; : -0.06062`
    prm !diff_z_H39_C28 = crzH39 - crzC28; : -0.41187`
    prm !diff_x_H40_C28 = crxH40 - crxC28; :  0.36065`
    prm !diff_y_H40_C28 = cryH40 - cryC28; : -0.86300`
    prm !diff_z_H40_C28 = crzH40 - crzC28; :  0.21674`
    prm !corr_ang_H39_C28_H40 = Rad * ArcCos( (diff_x_H39_C28 * diff_x_H40_C28 +  diff_y_H39_C28 * diff_y_H40_C28 +  diff_z_H39_C28 * diff_z_H40_C28 ) / (Sqrt(diff_x_H39_C28^2+diff_y_H39_C28^2+diff_z_H39_C28^2) * Sqrt(diff_x_H40_C28^2+diff_y_H40_C28^2+diff_z_H40_C28^2)) ); :  112.24554`
    prm !diff_x_C26_C36 = crxC26 - crxC36; :  1.52162`
    prm !diff_y_C26_C36 = cryC26 - cryC36; :  0.08646`
    prm !diff_z_C26_C36 = crzC26 - crzC36; :  0.15117`
    prm !diff_x_H41_C36 = crxH41 - crxC36; : -0.12060`
    prm !diff_y_H41_C36 = cryH41 - cryC36; : -0.49754`
    prm !diff_z_H41_C36 = crzH41 - crzC36; : -0.81247`
    prm !corr_ang_C26_C36_H41 = Rad * ArcCos( (diff_x_C26_C36 * diff_x_H41_C36 +  diff_y_C26_C36 * diff_y_H41_C36 +  diff_z_C26_C36 * diff_z_H41_C36 ) / (Sqrt(diff_x_C26_C36^2+diff_y_C26_C36^2+diff_z_C26_C36^2) * Sqrt(diff_x_H41_C36^2+diff_y_H41_C36^2+diff_z_H41_C36^2)) ); :  103.74048`
    prm !diff_x_C26_C36 = crxC26 - crxC36; :  1.52162`
    prm !diff_y_C26_C36 = cryC26 - cryC36; :  0.08646`
    prm !diff_z_C26_C36 = crzC26 - crzC36; :  0.15117`
    prm !diff_x_H42_C36 = crxH42 - crxC36; : -0.51092`
    prm !diff_y_H42_C36 = cryH42 - cryC36; :  0.57322`
    prm !diff_z_H42_C36 = crzH42 - crzC36; : -0.57565`
    prm !corr_ang_C26_C36_H42 = Rad * ArcCos( (diff_x_C26_C36 * diff_x_H42_C36 +  diff_y_C26_C36 * diff_y_H42_C36 +  diff_z_C26_C36 * diff_z_H42_C36 ) / (Sqrt(diff_x_C26_C36^2+diff_y_C26_C36^2+diff_z_C26_C36^2) * Sqrt(diff_x_H42_C36^2+diff_y_H42_C36^2+diff_z_H42_C36^2)) ); :  123.67096`
    prm !diff_x_C28_C36 = crxC28 - crxC36; : -0.70285`
    prm !diff_y_C28_C36 = cryC28 - cryC36; : -0.08131`
    prm !diff_z_C28_C36 = crzC28 - crzC36; :  1.35657`
    prm !diff_x_H41_C36 = crxH41 - crxC36; : -0.12060`
    prm !diff_y_H41_C36 = cryH41 - cryC36; : -0.49754`
    prm !diff_z_H41_C36 = crzH41 - crzC36; : -0.81247`
    prm !corr_ang_C28_C36_H41 = Rad * ArcCos( (diff_x_C28_C36 * diff_x_H41_C36 +  diff_y_C28_C36 * diff_y_H41_C36 +  diff_z_C28_C36 * diff_z_H41_C36 ) / (Sqrt(diff_x_C28_C36^2+diff_y_C28_C36^2+diff_z_C28_C36^2) * Sqrt(diff_x_H41_C36^2+diff_y_H41_C36^2+diff_z_H41_C36^2)) ); :  131.67675`
    prm !diff_x_C28_C36 = crxC28 - crxC36; : -0.70285`
    prm !diff_y_C28_C36 = cryC28 - cryC36; : -0.08131`
    prm !diff_z_C28_C36 = crzC28 - crzC36; :  1.35657`
    prm !diff_x_H42_C36 = crxH42 - crxC36; : -0.51092`
    prm !diff_y_H42_C36 = cryH42 - cryC36; :  0.57322`
    prm !diff_z_H42_C36 = crzH42 - crzC36; : -0.57565`
    prm !corr_ang_C28_C36_H42 = Rad * ArcCos( (diff_x_C28_C36 * diff_x_H42_C36 +  diff_y_C28_C36 * diff_y_H42_C36 +  diff_z_C28_C36 * diff_z_H42_C36 ) / (Sqrt(diff_x_C28_C36^2+diff_y_C28_C36^2+diff_z_C28_C36^2) * Sqrt(diff_x_H42_C36^2+diff_y_H42_C36^2+diff_z_H42_C36^2)) ); :  108.60360`
    prm !diff_x_H41_C36 = crxH41 - crxC36; : -0.12060`
    prm !diff_y_H41_C36 = cryH41 - cryC36; : -0.49754`
    prm !diff_z_H41_C36 = crzH41 - crzC36; : -0.81247`
    prm !diff_x_H42_C36 = crxH42 - crxC36; : -0.51092`
    prm !diff_y_H42_C36 = cryH42 - cryC36; :  0.57322`
    prm !diff_z_H42_C36 = crzH42 - crzC36; : -0.57565`
    prm !corr_ang_H41_C36_H42 = Rad * ArcCos( (diff_x_H41_C36 * diff_x_H42_C36 +  diff_y_H41_C36 * diff_y_H42_C36 +  diff_z_H41_C36 * diff_z_H42_C36 ) / (Sqrt(diff_x_H41_C36^2+diff_y_H41_C36^2+diff_z_H41_C36^2) * Sqrt(diff_x_H42_C36^2+diff_y_H42_C36^2+diff_z_H42_C36^2)) ); :  74.63972`

    prm !angle_weight 0

    Angle_Distance_Restrain( corr_ang_C2_C1_C3    , 111.258 , 116.21015`, 0, angle_weight )
    Angle_Distance_Restrain( corr_ang_C2_C1_C5    , 111.831 , 114.92553`, 0, angle_weight )
    Angle_Distance_Restrain( corr_ang_C3_C1_C5    , 111.425 , 111.28771`, 0, angle_weight )
    Angle_Distance_Restrain( corr_ang_C1_C2_C6    , 110.809 , 109.64067`, 0, angle_weight )
    Angle_Distance_Restrain( corr_ang_C1_C2_C7    , 111.07  , 108.97936`, 0, angle_weight )
    Angle_Distance_Restrain( corr_ang_C6_C2_C7    , 112.15  , 114.89725`, 0, angle_weight )
    Angle_Distance_Restrain( corr_ang_C1_C3_C9    , 111.278 , 110.38609`, 0, angle_weight )
    Angle_Distance_Restrain( corr_ang_C1_C3_C10   , 111.179 , 116.68397`, 0, angle_weight )
    Angle_Distance_Restrain( corr_ang_C9_C3_C10   , 111.792 , 110.69983`, 0, angle_weight )
    Angle_Distance_Restrain( corr_ang_C1_C5_C12   , 111.831 , 114.92553`, 0, angle_weight )
    Angle_Distance_Restrain( corr_ang_C1_C5_C13   , 111.425 , 111.28771`, 0, angle_weight )
    Angle_Distance_Restrain( corr_ang_C12_C5_C13  , 111.258 , 116.21015`, 0, angle_weight )
    Angle_Distance_Restrain( corr_ang_C2_C6_C15   , 111.974 , 114.21487`, 0, angle_weight )
    Angle_Distance_Restrain( corr_ang_C2_C7_C20   , 112.173 , 115.00598`, 0, angle_weight )
    Angle_Distance_Restrain( corr_ang_C3_C9_C15   , 112.334 , 115.38792`, 0, angle_weight )
    Angle_Distance_Restrain( corr_ang_C3_C10_C25  , 112.184 , 105.78013`, 0, angle_weight )
    Angle_Distance_Restrain( corr_ang_C5_C12_C25  , 111.07  , 108.97936`, 0, angle_weight )
    Angle_Distance_Restrain( corr_ang_C5_C12_C26  , 110.809 , 109.64067`, 0, angle_weight )
    Angle_Distance_Restrain( corr_ang_C25_C12_C26 , 112.15  , 114.89725`, 0, angle_weight )
    Angle_Distance_Restrain( corr_ang_C5_C13_C20  , 111.179 , 116.68397`, 0, angle_weight )
    Angle_Distance_Restrain( corr_ang_C5_C13_C28  , 111.278 , 110.38609`, 0, angle_weight )
    Angle_Distance_Restrain( corr_ang_C20_C13_C28 , 111.792 , 110.69983`, 0, angle_weight )
    Angle_Distance_Restrain( corr_ang_C6_C15_C9   , 111.028 , 111.83165`, 0, angle_weight )
    Angle_Distance_Restrain( corr_ang_C7_C20_C13  , 112.184 , 105.78013`, 0, angle_weight )
    Angle_Distance_Restrain( corr_ang_C10_C25_C12 , 112.173 , 115.00598`, 0, angle_weight )
    Angle_Distance_Restrain( corr_ang_C12_C26_C36 , 111.974 , 114.21487`, 0, angle_weight )
    Angle_Distance_Restrain( corr_ang_C13_C28_C36 , 112.334 , 115.38792`, 0, angle_weight )
    Angle_Distance_Restrain( corr_ang_C26_C36_C28 , 111.028 , 111.83165`, 0, angle_weight )
    Angle_Distance_Restrain( corr_ang_H23_C10_C25 , 110.314 , 110.36636`, 0, angle_weight )
    Angle_Distance_Restrain( corr_ang_H18_C7_C20  , 109.26  , 129.21539`, 0, angle_weight )
    Angle_Distance_Restrain( corr_ang_H19_C7_C20  , 110.304 , 104.56848`, 0, angle_weight )
    Angle_Distance_Restrain( corr_ang_H24_C10_C25 , 109.486 , 118.43651`, 0, angle_weight )
    Angle_Distance_Restrain( corr_ang_H4_C1_C5    , 107.41  , 80.13944`, 0, angle_weight )
    Angle_Distance_Restrain( corr_ang_C3_C1_H4    , 107.431 , 123.88034`, 0, angle_weight )
    Angle_Distance_Restrain( corr_ang_C1_C2_H8    , 107.068 , 95.99197`, 0, angle_weight )
    Angle_Distance_Restrain( corr_ang_C6_C2_H8    , 107.721 , 96.84874`, 0, angle_weight )
    Angle_Distance_Restrain( corr_ang_C7_C2_H8    , 107.782 , 128.24510`, 0, angle_weight )
    Angle_Distance_Restrain( corr_ang_C1_C3_H11   , 106.825 , 101.69565`, 0, angle_weight )
    Angle_Distance_Restrain( corr_ang_C9_C3_H11   , 107.904 , 101.93112`, 0, angle_weight )
    Angle_Distance_Restrain( corr_ang_C10_C3_H11  , 107.609 , 114.18468`, 0, angle_weight )
    Angle_Distance_Restrain( corr_ang_C1_C5_H14   , 107.41  , 80.13944`, 0, angle_weight )
    Angle_Distance_Restrain( corr_ang_C12_C5_H14  , 107.215 , 105.50709`, 0, angle_weight )
    Angle_Distance_Restrain( corr_ang_C13_C5_H14  , 107.431 , 123.88034`, 0, angle_weight )
    Angle_Distance_Restrain( corr_ang_C2_C6_H16   , 108.745 , 103.57748`, 0, angle_weight )
    Angle_Distance_Restrain( corr_ang_C2_C6_H17   , 109.942 , 100.27883`, 0, angle_weight )
    Angle_Distance_Restrain( corr_ang_C15_C6_H16  , 109.315 , 117.22332`, 0, angle_weight )
    Angle_Distance_Restrain( corr_ang_C15_C6_H17  , 110.532 , 92.94479`, 0, angle_weight )
    Angle_Distance_Restrain( corr_ang_H16_C6_H17  , 106.146 , 127.94230`, 0, angle_weight )
    Angle_Distance_Restrain( corr_ang_C2_C7_H18   , 108.898 , 111.51861`, 0, angle_weight )
    Angle_Distance_Restrain( corr_ang_C2_C7_H19   , 109.751 , 76.36332`, 0, angle_weight )
    Angle_Distance_Restrain( corr_ang_H18_C7_H19  , 106.27  , 105.04053`, 0, angle_weight )
    Angle_Distance_Restrain( corr_ang_C3_C9_H21   , 109.499 , 125.70614`, 0, angle_weight )
    Angle_Distance_Restrain( corr_ang_C3_C9_H22   , 108.716 , 111.16610`, 0, angle_weight )
    Angle_Distance_Restrain( corr_ang_C15_C9_H21  , 110.548 , 92.11719`, 0, angle_weight )
    Angle_Distance_Restrain( corr_ang_C15_C9_H22  , 109.314 , 94.32269`, 0, angle_weight )
    Angle_Distance_Restrain( corr_ang_H21_C9_H22  , 106.227 , 112.24554`, 0, angle_weight )
    Angle_Distance_Restrain( corr_ang_C3_C10_H23  , 109.742 , 113.89090`, 0, angle_weight )
    Angle_Distance_Restrain( corr_ang_C3_C10_H24  , 108.807 , 84.95354`, 0, angle_weight )
    Angle_Distance_Restrain( corr_ang_H23_C10_H24 , 106.113 , 119.83079`, 0, angle_weight )
    Angle_Distance_Restrain( corr_ang_C5_C12_H27  , 107.068 , 95.99197`, 0, angle_weight )
    Angle_Distance_Restrain( corr_ang_C25_C12_H27 , 107.782 , 128.24510`, 0, angle_weight )
    Angle_Distance_Restrain( corr_ang_C26_C12_H27 , 107.721 , 96.84874`, 0, angle_weight )
    Angle_Distance_Restrain( corr_ang_C5_C13_H29  , 106.825 , 101.69565`, 0, angle_weight )
    Angle_Distance_Restrain( corr_ang_C20_C13_H29 , 107.609 , 114.18468`, 0, angle_weight )
    Angle_Distance_Restrain( corr_ang_C28_C13_H29 , 107.904 , 101.93112`, 0, angle_weight )
    Angle_Distance_Restrain( corr_ang_C6_C15_H30  , 110.462 , 103.74048`, 0, angle_weight )
    Angle_Distance_Restrain( corr_ang_C6_C15_H31  , 109.31  , 123.67096`, 0, angle_weight )
    Angle_Distance_Restrain( corr_ang_C9_C15_H30  , 110.516 , 131.67675`, 0, angle_weight )
    Angle_Distance_Restrain( corr_ang_C9_C15_H31  , 109.158 , 108.60360`, 0, angle_weight )
    Angle_Distance_Restrain( corr_ang_H30_C15_H31 , 106.236 , 74.63972`, 0, angle_weight )
    Angle_Distance_Restrain( corr_ang_C2_C1_H4    , 107.215 , 105.50709`, 0, angle_weight )
    Angle_Distance_Restrain( corr_ang_C7_C20_H32  , 110.315 , 110.36636`, 0, angle_weight )
    Angle_Distance_Restrain( corr_ang_C7_C20_H33  , 109.486 , 118.43651`, 0, angle_weight )
    Angle_Distance_Restrain( corr_ang_C13_C20_H32 , 109.742 , 113.89090`, 0, angle_weight )
    Angle_Distance_Restrain( corr_ang_C13_C20_H33 , 108.807 , 84.95354`, 0, angle_weight )
    Angle_Distance_Restrain( corr_ang_H32_C20_H33 , 106.113 , 119.83079`, 0, angle_weight )
    Angle_Distance_Restrain( corr_ang_C10_C25_H34 , 109.26  , 129.21539`, 0, angle_weight )
    Angle_Distance_Restrain( corr_ang_C10_C25_H35 , 110.304 , 104.56848`, 0, angle_weight )
    Angle_Distance_Restrain( corr_ang_C12_C25_H34 , 108.898 , 111.51861`, 0, angle_weight )
    Angle_Distance_Restrain( corr_ang_C12_C25_H35 , 109.751 , 76.36332`, 0, angle_weight )
    Angle_Distance_Restrain( corr_ang_H34_C25_H35 , 106.27  , 105.04053`, 0, angle_weight )
    Angle_Distance_Restrain( corr_ang_C12_C26_H37 , 108.745 , 103.57748`, 0, angle_weight )
    Angle_Distance_Restrain( corr_ang_C12_C26_H38 , 109.942 , 100.27883`, 0, angle_weight )
    Angle_Distance_Restrain( corr_ang_C36_C26_H37 , 109.315 , 117.22332`, 0, angle_weight )
    Angle_Distance_Restrain( corr_ang_C36_C26_H38 , 110.532 , 92.94479`, 0, angle_weight )
    Angle_Distance_Restrain( corr_ang_H37_C26_H38 , 106.146 , 127.94230`, 0, angle_weight )
    Angle_Distance_Restrain( corr_ang_C13_C28_H39 , 109.499 , 125.70614`, 0, angle_weight )
    Angle_Distance_Restrain( corr_ang_C13_C28_H40 , 108.716 , 111.16610`, 0, angle_weight )
    Angle_Distance_Restrain( corr_ang_C36_C28_H39 , 110.548 , 92.11719`, 0, angle_weight )
    Angle_Distance_Restrain( corr_ang_C36_C28_H40 , 109.314 , 94.32269`, 0, angle_weight )
    Angle_Distance_Restrain( corr_ang_H39_C28_H40 , 106.227 , 112.24554`, 0, angle_weight )
    Angle_Distance_Restrain( corr_ang_C26_C36_H41 , 110.462 , 103.74048`, 0, angle_weight )
    Angle_Distance_Restrain( corr_ang_C26_C36_H42 , 109.31  , 123.67096`, 0, angle_weight )
    Angle_Distance_Restrain( corr_ang_C28_C36_H41 , 110.516 , 131.67675`, 0, angle_weight )
    Angle_Distance_Restrain( corr_ang_C28_C36_H42 , 109.158 , 108.60360`, 0, angle_weight )
    Angle_Distance_Restrain( corr_ang_H41_C36_H42 , 106.236 , 74.63972`, 0, angle_weight )

    Out_CIF_ADPs_TLS( "C:\Data_Win\KOFHOC\Exp\Rietveld\TLS\Final\KOFHOC01_for_ESI.cif" )

    xdd_out "C:\Data_Win\KOFHOC\Exp\Rietveld\TLS\Final\KOFHOC01_for_ESI_profile.txt" load out_record out_fmt out_eqn
    {
        " %11.5f " = X;
        " %11.5f " = Yobs;
        " %11.5f " = Ycalc;
        " %11.5f\n" = SigmaYobs;
    }

	phase_out "C:\Data_Win\KOFHOC\Exp\Rietveld\TLS\Final\KOFHOC01_for_ESI_tickmarks.txt" load out_record out_fmt out_eqn
    {
        " %11.5f -200\n" = 2.0 * Rad * Th;
    }
	
	macro Out_CIF_ADPs_TLS( file )
    {
        out file
        Out_String("data_\n")
        Out(Get(a), "_cell_length_a  %V")
        Out(Get(b), "\n_cell_length_b  %V")
        Out(Get(c), "\n_cell_length_c  %V")
        Out(Get(al), "\n_cell_angle_alpha %V")
        Out(Get(be), "\n_cell_angle_beta  %V")
        Out(Get(ga), "\n_cell_angle_gamma %V")
        Out(Get(cell_volume), "\n_cell_volume %V")
        Out(Get(sp_grp_char), "\n_symmetry_space_group_name_H-M %s")
        Out_String("\nloop_")
        Out_String("\n_symmetry_equiv_pos_as_xyz")
            Out(Get(sp_xyzs_txt),  "%s")
        Out_String("\nloop_")
        Out_String("\n_atom_site_label")
        Out_String("\n_atom_site_type_symbol")
        Out_String("\n_atom_site_symmetry_multiplicity")
        Out_String("\n_atom_site_fract_x")
        Out_String("\n_atom_site_fract_y")
        Out_String("\n_atom_site_fract_z")
        Out_String("\n_atom_site_occupancy")
        atom_out file append
            load out_record out_fmt out_eqn
            {
                "\n%s" = Get_From_String(Get(current_atom), site);
                " %s" = Get_From_String(Get(current_atom), atom);
                " %3.0f" = Get_From_String(Get(current_atom), num_posns);
                " %V" = Get_From_String(Get(current_atom), x);
                " %V" = Get_From_String(Get(current_atom), y);
                " %V" = Get_From_String(Get(current_atom), z);
                " %V" = Get_From_String(Get(current_atom), occ);
            }
        out file append
        Out_String("\nloop_")
        Out_String("\n_atom_site_aniso_label")
        Out_String("\n_atom_site_aniso_U_11")
        Out_String("\n_atom_site_aniso_U_22")
        Out_String("\n_atom_site_aniso_U_33")
        Out_String("\n_atom_site_aniso_U_12")
        Out_String("\n_atom_site_aniso_U_13")
        Out_String("\n_atom_site_aniso_U_23")
        atom_out file append adps
            load out_record out_fmt out_eqn
            {
                "\n%s" = Get_From_String(Get(current_atom), site);
                " %V" = Get_From_String(Get(current_atom), u11);
                " %V" = Get_From_String(Get(current_atom), u22);
                " %V" = Get_From_String(Get(current_atom), u33);
                " %V" = Get_From_String(Get(current_atom), u12);
                " %V" = Get_From_String(Get(current_atom), u13);
                " %V" = Get_From_String(Get(current_atom), u23);
            }
        out file append
        Out_String("\n")
    }
